# Supplementary material for: 5-Iodo-7-methyl-3-methyl­sulfinyl-2-phenyl-1-benzofuran
Source: Acta Crystallogr Sect E Struct Rep Online. 2008 May 21;64(Pt 6):o1116. doi: 10.1107/S1600536808014694 (PMC2961360; doi:10.1107/S1600536808014694)
Supplement: Supplementary file 2 [file e-64-o1116-Isup2.hkl]

# 
# h,k,l, Fc-squared, Fo-squared, sigma(Fo-squared) and status flag 
# 
data_I
_shelx_title ' 07ZDA IN P2(1)/C' 
_shelx_refln_list_code          4 
_shelx_F_calc_maximum      256.66 
_exptl_crystal_F_000       776.00 
_reflns_d_resolution_high  0.8107 
 
loop_ 
 _symmetry_equiv_pos_as_xyz 
 'x, y, z' 
 '-x, y+1/2, -z+1/2' 
 '-x, -y, -z' 
 'x, -y-1/2, z-1/2' 
 
_cell_length_a    10.3848 
_cell_length_b    17.1744 
_cell_length_c     8.9430 
_cell_angle_alpha  90.000 
_cell_angle_beta  112.847 
_cell_angle_gamma  90.000 
 
_shelx_F_squared_multiplier     1.000 
 
loop_ 
 _refln_index_h 
 _refln_index_k 
 _refln_index_l 
 _refln_F_squared_calc 
 _refln_F_squared_meas 
 _refln_F_squared_sigma 
 _refln_observed_status 
   2   0   0     5735.87     5843.23    261.50 o 
   3   0   0    14905.48    15873.04    601.12 o 
   4   0   0      213.51      203.21     11.63 o 
   5   0   0     2393.16     2624.37     84.98 o 
   6   0   0     1086.09     1258.66     45.02 o 
   7   0   0     4601.11     4729.39    133.88 o 
   8   0   0      195.32      174.92     12.21 o 
   9   0   0     7837.38     7804.00    218.43 o 
  10   0   0     4437.60     4141.46    122.28 o 
  11   0   0     4393.26     4263.03    181.59 o 
   1   1   0     1672.29     1490.13    141.33 o 
   2   1   0     1428.98     1563.11     24.92 o 
   3   1   0     2153.20     2170.64     38.07 o 
   4   1   0     5612.92     5639.96     96.62 o 
   5   1   0      190.90      201.53      7.29 o 
   6   1   0     6377.78     6243.77    122.31 o 
   7   1   0     2231.43     2188.34     46.80 o 
   8   1   0       38.04       45.46      5.63 o 
   9   1   0       51.36       70.26      8.95 o 
  10   1   0      239.79      230.07     17.30 o 
  11   1   0       79.96       76.01      8.68 o 
   1   2   0    27180.93    23601.49    721.33 o 
   2   2   0    18875.67    16817.98    524.22 o 
   3   2   0     2628.65     2627.07     52.34 o 
   4   2   0     5761.81     5487.30     93.09 o 
   5   2   0      292.87      313.04      9.50 o 
   6   2   0      146.16      144.00      6.94 o 
   7   2   0       21.93       39.65     10.93 o 
   8   2   0     5983.61     5886.43    117.32 o 
   9   2   0      997.64     1012.06     26.16 o 
  10   2   0     1470.52     1391.36     34.28 o 
  11   2   0     3365.42     3215.74     78.50 o 
   1   3   0     6893.24     6946.44    116.18 o 
   2   3   0     4717.53     4484.85     76.29 o 
   3   3   0    16478.82    15827.34    266.55 o 
   4   3   0    14560.71    14751.87    225.12 o 
   5   3   0    10392.53     9630.12    163.81 o 
   6   3   0     8895.01     9027.89    174.71 o 
   7   3   0     7472.04     7426.77    145.46 o 
   8   3   0     8696.80     8573.34    167.94 o 
   9   3   0     1342.58     1354.50     34.26 o 
  10   3   0      877.82      912.15     25.02 o 
  11   3   0      169.25      174.69     10.51 o 
   0   4   0     5742.29     5705.07    122.03 o 
   1   4   0     2254.66     2397.29     44.25 o 
   2   4   0      301.64      348.99      7.56 o 
   3   4   0        1.38        1.72      1.82 o 
   4   4   0     3090.36     3392.99     53.54 o 
   5   4   0     3800.64     4241.80     66.70 o 
   6   4   0      199.71      215.18      8.36 o 
   7   4   0      430.79      413.72     13.09 o 
   8   4   0       32.01       48.35      7.40 o 
   9   4   0      137.83      119.60      7.91 o 
  10   4   0     1392.67     1333.52     33.08 o 
  11   4   0        5.21        5.10      6.00 o 
   1   5   0     4262.85     4218.10     79.42 o 
   2   5   0     9791.91     9797.43    149.85 o 
   3   5   0     9247.51     9300.40    175.59 o 
   4   5   0    10385.10     9884.43    182.56 o 
   5   5   0    14249.05    13927.38    275.55 o 
   6   5   0    13906.12    13566.60    260.30 o 
   7   5   0    10527.57    10256.37    198.72 o 
   8   5   0     3561.72     3708.71     77.64 o 
   9   5   0     2658.82     2709.53     58.50 o 
  10   5   0      189.47      185.41     10.18 o 
  11   5   0       46.42       63.10      8.11 o 
   0   6   0     2055.29     2008.49     45.10 o 
   1   6   0    15421.10    14948.46    367.97 o 
   2   6   0     5799.01     5796.21    112.02 o 
   3   6   0     3917.89     3965.43     65.38 o 
   4   6   0     1160.79     1170.47     23.11 o 
   5   6   0      853.14      873.93     16.06 o 
   6   6   0        3.23       14.08      3.84 o 
   7   6   0      828.09      797.62     20.59 o 
   8   6   0      869.75      884.41     22.93 o 
   9   6   0      685.54      662.56     19.43 o 
  10   6   0      761.15      761.86     22.19 o 
  11   6   0      805.93      787.22     23.46 o 
   1   7   0      274.47      276.98      7.73 o 
   2   7   0      572.67      545.93     21.32 o 
   3   7   0     7697.28     7952.64    141.30 o 
   4   7   0     5219.30     5296.31     82.70 o 
   5   7   0     1752.93     1780.37     30.01 o 
   6   7   0     4022.17     4203.52     74.30 o 
   7   7   0     1918.63     1874.32     41.04 o 
   8   7   0     1269.60     1277.40     30.65 o 
   9   7   0      946.49     1019.35     26.55 o 
  10   7   0        0.42       -7.78      5.19 o 
  11   7   0        1.82       12.37      6.33 o 
   0   8   0    16496.82    14969.67    339.43 o 
   1   8   0    15875.90    15443.55    257.38 o 
   2   8   0    12073.21    11761.24    196.51 o 
   3   8   0    12433.17    12049.32    211.77 o 
   4   8   0     1187.84     1214.72     21.31 o 
   5   8   0     2923.27     3024.67     49.03 o 
   6   8   0      158.83      162.87      6.47 o 
   7   8   0     1891.42     1857.65     45.19 o 
   8   8   0     1064.06     1036.77     30.02 o 
   9   8   0     4244.21     4212.33     87.28 o 
  10   8   0     2791.14     2916.70     65.75 o 
   1   9   0      527.39      572.11     17.53 o 
   2   9   0       26.74       38.75      2.54 o 
   3   9   0      561.42      567.64     11.24 o 
   4   9   0      190.86      225.45      7.02 o 
   5   9   0        3.39       15.18      4.75 o 
   6   9   0      666.04      772.33     17.15 o 
   7   9   0      122.89      119.47      7.19 o 
   8   9   0      115.01      108.04      7.88 o 
   9   9   0      587.48      628.19     22.58 o 
  10   9   0        4.96        4.30      6.22 o 
   0  10   0     6871.90     6737.64    147.76 o 
   1  10   0    19549.63    18960.04    291.98 o 
   2  10   0     5679.18     6019.89     93.77 o 
   3  10   0     1752.14     1686.91     28.42 o 
   4  10   0     4226.21     4407.24     77.48 o 
   5  10   0       81.27       82.00      5.14 o 
   6  10   0      175.99      170.74      8.00 o 
   7  10   0       29.29       40.40      6.40 o 
   8  10   0     3584.06     3496.96    195.11 o 
   9  10   0     2690.55     2787.04     70.55 o 
  10  10   0      739.81      752.64     26.60 o 
   1  11   0      605.67      633.37     14.81 o 
   2  11   0     2494.37     2451.78     51.21 o 
   3  11   0     2091.53     2125.18     52.04 o 
   4  11   0     1913.58     1931.20     35.97 o 
   5  11   0    11312.09    11150.04    202.63 o 
   6  11   0     5126.35     4947.19     97.72 o 
   7  11   0     2146.33     2179.37     55.01 o 
   8  11   0     3131.45     3186.35     78.20 o 
   9  11   0      112.80      127.36     13.66 o 
  10  11   0      713.12      747.00     26.37 o 
   0  12   0      976.82      905.76     30.15 o 
   1  12   0      164.47      178.42     10.88 o 
   2  12   0      570.28      603.69     15.86 o 
   3  12   0     2154.84     2126.19     44.18 o 
   4  12   0      100.85       97.68      6.33 o 
   5  12   0       28.05       35.64      7.65 o 
   6  12   0       50.67       46.71      5.77 o 
   7  12   0     2371.06     2198.48     55.86 o 
   8  12   0        1.19        2.02      6.00 o 
   9  12   0      276.01      305.28     15.35 o 
   1  13   0     1922.24     1871.73     44.85 o 
   2  13   0     3151.67     3182.00     63.87 o 
   3  13   0     6169.55     5950.97    114.85 o 
   4  13   0     4303.81     4220.24     83.26 o 
   5  13   0     3743.83     3666.72     97.87 o 
   6  13   0     7276.41     7514.42    246.45 o 
   7  13   0     5070.62     5135.02    148.19 o 
   8  13   0     1823.78     1873.47     61.65 o 
   9  13   0     2160.17     2177.07     71.23 o 
   0  14   0     5891.57     5795.07    158.91 o 
   1  14   0      334.97      370.42     11.90 o 
   2  14   0      191.79      202.81      8.69 o 
   3  14   0     3974.31     3972.51     79.11 o 
   4  14   0       90.20       93.70      6.89 o 
   5  14   0      854.59      816.78     26.94 o 
   6  14   0        6.51        0.16      5.62 o 
   7  14   0       19.07        9.13      8.65 o 
   8  14   0        0.57        4.32      7.56 o 
   1  15   0       48.66       67.33      5.99 o 
   2  15   0     3406.08     3251.84     70.67 o 
   3  15   0      404.14      420.99     13.61 o 
   4  15   0     1120.28     1130.58     27.35 o 
   5  15   0     5489.06     5515.08    108.40 o 
   6  15   0     2202.30     2216.34     71.76 o 
   7  15   0     1078.02     1113.77     49.80 o 
   8  15   0     1110.30     1224.22     61.72 o 
   0  16   0     4002.01     3871.67    184.27 o 
   1  16   0     6156.84     5876.78    114.99 o 
   2  16   0     6012.29     5772.53    119.39 o 
   3  16   0      248.36      268.66     10.99 o 
   4  16   0     1175.86     1146.42     28.01 o 
   5  16   0      327.35      343.88     13.02 o 
   6  16   0        1.14        5.28      8.27 o 
   7  16   0       49.42       40.95      9.42 o 
   1  17   0       23.29       38.51      5.77 o 
   2  17   0       36.92       52.40      6.15 o 
   3  17   0        1.77        6.10      4.64 o 
   4  17   0       28.23       32.44      6.02 o 
   5  17   0       88.20      118.39      8.95 o 
   6  17   0        0.11        2.65      6.20 o 
   7  17   0        0.05       -4.47      7.59 o 
   0  18   0     5354.90     5161.03    145.45 o 
   1  18   0     2974.01     2924.73     61.56 o 
   2  18   0     4193.26     4088.83     90.62 o 
   3  18   0      370.43      368.29     13.53 o 
   4  18   0      590.44      615.72     19.02 o 
   5  18   0       71.88      112.65     10.19 o 
   6  18   0       39.00       53.22      8.64 o 
   1  19   0       34.67       47.72      6.53 o 
   2  19   0      462.03      496.72     16.54 o 
   3  19   0      417.39      449.19     15.76 o 
   4  19   0      775.21      775.73     26.91 o 
   5  19   0     1199.62     1259.70     37.04 o 
   0  20   0     1791.28     1773.03     58.60 o 
   1  20   0      616.04      631.67     19.69 o 
   2  20   0       64.35       69.92      7.90 o 
   3  20   0      784.40      787.45     22.92 o 
   1  21   0      464.49      458.12     16.60 o 
 -12   1   1      200.56      201.42     11.54 o 
 -11   1   1        9.95        4.82      5.54 o 
 -10   1   1     3112.41     2983.40     64.25 o 
  -9   1   1     3795.42     3738.62     77.43 o 
  -8   1   1    10329.55    10255.94    199.34 o 
  -7   1   1     5549.67     5406.98    107.13 o 
  -6   1   1    16160.64    16564.34    316.23 o 
  -5   1   1    21625.95    21055.53    461.40 o 
  -4   1   1    13492.87    13160.29    222.15 o 
  -3   1   1     5156.68     5225.79     75.03 o 
  -2   1   1     2099.80     2135.38     33.35 o 
  -1   1   1     3505.05     3649.24     61.37 o 
   0   1   1      348.69      363.98      5.85 o 
   1   1   1     6799.94     6622.07    110.58 o 
   2   1   1     8136.80     8141.29    124.50 o 
   3   1   1    30204.30    28887.29    483.38 o 
   4   1   1    15143.63    14970.22    228.60 o 
   5   1   1    16083.05    15916.38    243.03 o 
   6   1   1     7798.42     7662.16    149.08 o 
   7   1   1     9052.90     8609.50    167.84 o 
   8   1   1     1874.99     1866.16     41.74 o 
   9   1   1      778.41      771.93     21.64 o 
  10   1   1      133.17      146.28      9.29 o 
  11   1   1        0.98        6.17      6.30 o 
 -12   2   1      897.41      882.82     25.85 o 
 -11   2   1     1973.24     1982.48     46.28 o 
 -10   2   1     1400.23     1344.82     33.09 o 
  -9   2   1      437.13      394.76     13.62 o 
  -8   2   1     1409.79     1397.03     32.48 o 
  -7   2   1       48.07       67.41      5.47 o 
  -6   2   1        5.40       38.47     19.05 o 
  -5   2   1      837.84      931.97     18.26 o 
  -4   2   1    17250.63    17190.03    314.71 o 
  -3   2   1     4144.48     4327.46     94.59 o 
  -2   2   1    21197.35    20321.60    323.49 o 
  -1   2   1    12879.48    12018.33    259.49 o 
   0   2   1     4897.21     5072.12     73.83 o 
   1   2   1    14298.76    13415.62    225.59 o 
   2   2   1    10980.77    10726.57    234.65 o 
   3   2   1     1946.15     2098.96     33.61 o 
   4   2   1     3063.46     3414.32     53.94 o 
   5   2   1      282.11      335.70      8.27 o 
   6   2   1      863.73      866.48     21.17 o 
   7   2   1     2434.04     2393.65     50.91 o 
   8   2   1      357.62      368.03     12.82 o 
   9   2   1     2668.62     2565.60     55.95 o 
  10   2   1     1722.54     1647.79     39.57 o 
  11   2   1     1753.49     1710.09     41.80 o 
 -12   3   1        0.75        3.48      6.23 o 
 -11   3   1      321.09      334.13     13.99 o 
 -10   3   1        4.10       -2.69      4.81 o 
  -9   3   1     1783.36     1839.43     41.73 o 
  -8   3   1      546.45      534.75     15.82 o 
  -7   3   1     1550.47     1451.73     32.71 o 
  -6   3   1     8056.67     8171.26    139.60 o 
  -5   3   1     4593.57     4761.05     74.41 o 
  -4   3   1      623.40      628.32     11.40 o 
  -3   3   1    17042.35    17153.69    308.52 o 
  -2   3   1    31683.57    30954.26    547.91 o 
  -1   3   1     3181.81     3268.22     60.79 o 
   0   3   1     2913.24     3209.35     46.67 o 
   1   3   1     3235.84     3330.92     56.42 o 
   2   3   1      669.70      650.89     11.38 o 
   3   3   1     1805.05     1867.30     38.07 o 
   4   3   1    12557.26    12842.57    196.14 o 
   5   3   1     2737.15     2686.89     43.40 o 
   6   3   1     3969.27     3973.18     79.89 o 
   7   3   1      215.38      185.42      8.55 o 
   8   3   1      270.58      267.13     10.78 o 
   9   3   1      192.81      219.33     10.39 o 
  10   3   1      114.22      136.93      9.73 o 
  11   3   1      130.39      135.60     10.22 o 
 -11   4   1     2804.91     2613.29     58.21 o 
 -10   4   1     3647.35     3593.00     75.87 o 
  -9   4   1     4645.75     4444.60     90.96 o 
  -8   4   1        2.80        5.24      3.94 o 
  -7   4   1      459.64      461.24     13.74 o 
  -6   4   1      828.41      865.40     17.80 o 
  -5   4   1     6783.72     6965.48    107.56 o 
  -4   4   1      244.18      170.62      5.72 o 
  -3   4   1    22860.66    21101.51    371.46 o 
  -2   4   1    65873.41    57187.22    864.84 o 
  -1   4   1    15132.38    14495.24    268.32 o 
   0   4   1    35831.23    31735.07   1512.37 o 
   1   4   1    21503.54    19689.99    299.33 o 
   2   4   1     7239.51     7110.92    109.14 o 
   3   4   1    11833.99    11020.81    207.41 o 
   4   4   1      307.76      320.52      8.53 o 
   5   4   1      424.93      431.19      9.28 o 
   6   4   1      110.94      124.38      6.54 o 
   7   4   1     3552.42     3578.43     73.34 o 
   8   4   1     3193.60     3061.39     64.47 o 
   9   4   1     3944.68     3803.50     98.99 o 
  10   4   1     6387.61     6293.55    207.44 o 
  11   4   1     2307.02     2355.49     54.21 o 
 -11   5   1      215.70      211.09     11.31 o 
 -10   5   1        9.37        6.95      8.46 o 
  -9   5   1     1106.64     1114.56     27.84 o 
  -8   5   1      762.57      782.88     20.71 o 
  -7   5   1        7.16       15.58      5.01 o 
  -6   5   1     4209.65     4383.16     85.42 o 
  -5   5   1      111.80      141.90      6.22 o 
  -4   5   1       76.13       79.59      5.55 o 
  -3   5   1     2814.47     2812.39     73.87 o 
  -2   5   1      719.27      811.13     13.89 o 
  -1   5   1      866.34      935.30     20.43 o 
   0   5   1       64.48       75.37      4.48 o 
   1   5   1     5663.16     5287.24     88.96 o 
   2   5   1      493.72      511.77      9.52 o 
   3   5   1      525.12      538.57     10.93 o 
   4   5   1     4618.71     4799.29     75.07 o 
   5   5   1      128.79      180.59      6.01 o 
   6   5   1     1560.78     1576.44     34.76 o 
   7   5   1      105.10      127.95      7.16 o 
   8   5   1       45.20       47.16      7.40 o 
   9   5   1     2054.50     1983.03     45.07 o 
  10   5   1      132.31      134.28      9.53 o 
 -11   6   1     3934.78     4010.45     84.74 o 
 -10   6   1     2227.31     2222.38     49.99 o 
  -9   6   1      422.79      424.99     14.48 o 
  -8   6   1     2116.48     2165.53     47.21 o 
  -7   6   1        5.02       13.94      3.81 o 
  -6   6   1        8.35       31.69     16.01 o 
  -5   6   1     1099.08     1150.69     20.16 o 
  -4   6   1    10351.27    10703.68    181.21 o 
  -3   6   1     9794.36     9850.80    150.97 o 
  -2   6   1     8959.48     8854.42    148.18 o 
  -1   6   1    29238.48    26954.70    447.70 o 
   0   6   1    10351.09    10122.30    233.23 o 
   1   6   1    10584.23    10433.93    159.87 o 
   2   6   1     5979.05     5759.47     89.13 o 
   3   6   1     4340.11     4661.60     72.78 o 
   4   6   1     1477.11     1466.05     33.33 o 
   5   6   1       31.53       64.69      3.79 o 
   6   6   1     4389.28     4348.22     87.14 o 
   7   6   1      202.88      232.33      9.50 o 
   8   6   1     2800.73     2783.84     59.38 o 
   9   6   1     3813.04     3752.17     83.15 o 
  10   6   1     1522.30     1544.43     37.72 o 
 -11   7   1      836.13      862.85     24.86 o 
 -10   7   1     3199.92     3238.87     69.31 o 
  -9   7   1     1648.36     1658.08     38.52 o 
  -8   7   1     4357.17     4333.38    137.81 o 
  -7   7   1    11241.97    11513.17    309.10 o 
  -6   7   1     2813.11     2692.75     48.86 o 
  -5   7   1     8683.76     8580.64    184.42 o 
  -4   7   1     8242.29     8239.14    127.19 o 
  -3   7   1     4918.15     5146.69    102.91 o 
  -2   7   1     1749.14     1800.16     29.25 o 
  -1   7   1      632.62      737.84     12.98 o 
   0   7   1      780.06      718.06     14.06 o 
   1   7   1      159.02      150.95      4.72 o 
   2   7   1    23411.76    23001.11    382.23 o 
   3   7   1     5394.01     5155.06     85.43 o 
   4   7   1     5033.93     5006.52     80.90 o 
   5   7   1    12908.05    12455.69    191.57 o 
   6   7   1     5801.47     6025.75    118.76 o 
   7   7   1     1508.59     1594.05     35.96 o 
   8   7   1     5580.81     5499.87    110.68 o 
   9   7   1      547.57      535.86     17.26 o 
  10   7   1      109.62      135.49      9.50 o 
 -11   8   1       32.65       41.81      8.80 o 
 -10   8   1       99.69      122.62      8.99 o 
  -9   8   1      657.27      662.05     19.43 o 
  -8   8   1      105.88      126.98      8.87 o 
  -7   8   1       62.50       67.19      6.31 o 
  -6   8   1       36.57       85.33     40.55 o 
  -5   8   1      199.78      176.30      6.58 o 
  -4   8   1      207.35      204.36     11.82 o 
  -3   8   1     1264.49     1290.24     31.04 o 
  -2   8   1     1463.07     1521.93     29.12 o 
  -1   8   1      325.58      341.57      6.98 o 
   0   8   1      681.73      674.88     13.66 o 
   1   8   1      411.60      475.59     25.99 o 
   2   8   1        0.52        3.99      6.14 o 
   3   8   1     3448.48     3507.22     55.64 o 
   4   8   1      424.27      453.37      9.87 o 
   5   8   1      951.33     1003.82     18.58 o 
   6   8   1      327.72      326.17      9.69 o 
   7   8   1     1230.82     1303.77     30.59 o 
   8   8   1      201.97      182.40      9.25 o 
   9   8   1      194.22      203.68     10.44 o 
  10   8   1     1387.54     1389.46     40.72 o 
 -11   9   1      401.34      374.21     17.63 o 
 -10   9   1      974.78     1034.89     32.08 o 
  -9   9   1     5920.03     5858.84    118.04 o 
  -8   9   1     5456.05     5344.75    107.32 o 
  -7   9   1     6457.47     6304.14    124.55 o 
  -6   9   1     7087.77     6887.07    119.09 o 
  -5   9   1     8366.11     8404.80    130.29 o 
  -4   9   1     8249.21     7971.63    123.42 o 
  -3   9   1     6248.18     5960.54     92.79 o 
  -2   9   1     2806.38     3254.76     73.25 o 
  -1   9   1       18.67       37.12      6.96 o 
   0   9   1     3084.84     3371.76     65.28 o 
   1   9   1     6639.03     6766.69    147.96 o 
   2   9   1     3586.74     3402.38     54.02 o 
   3   9   1     9201.00     8931.84    137.67 o 
   4   9   1    18872.74    18586.97    283.93 o 
   5   9   1     4414.61     4400.48     70.17 o 
   6   9   1     7677.39     7871.93    135.86 o 
   7   9   1     5433.51     5682.10    131.52 o 
   8   9   1     1501.62     1492.06     41.18 o 
   9   9   1     2348.57     2465.50     78.20 o 
  10   9   1        0.58        0.56      6.84 o 
 -10  10   1      477.46      505.20     23.31 o 
  -9  10   1      257.58      251.68     13.28 o 
  -8  10   1       70.41       74.63      8.03 o 
  -7  10   1      236.36      236.53     12.68 o 
  -6  10   1       45.64       53.00      4.90 o 
  -5  10   1     1305.58     1279.62     22.93 o 
  -4  10   1     1113.13     1111.97     24.97 o 
  -3  10   1     3137.60     3246.95     51.96 o 
  -2  10   1     6613.45     6829.41    105.87 o 
  -1  10   1     1573.43     1517.62     28.19 o 
   0  10   1     1753.32     1604.91     29.74 o 
   1  10   1     6736.92     6869.64    137.75 o 
   2  10   1      750.53      775.54     18.04 o 
   3  10   1     3197.64     3038.38     53.94 o 
   4  10   1        0.70        4.46      2.96 o 
   5  10   1       40.00       49.34      4.41 o 
   6  10   1       14.89       10.83      5.77 o 
   7  10   1      588.29      549.16     23.03 o 
   8  10   1      353.87      378.98     16.16 o 
   9  10   1      214.57      220.94     13.15 o 
 -10  11   1      480.83      527.29     20.84 o 
  -9  11   1      836.26      910.24     35.12 o 
  -8  11   1     2429.98     2522.86     63.10 o 
  -7  11   1     1830.47     1760.07     47.99 o 
  -6  11   1     1289.85     1381.29     35.64 o 
  -5  11   1     5550.10     5389.78     93.18 o 
  -4  11   1     2958.13     3028.56     60.98 o 
  -3  11   1      403.00      425.00     12.26 o 
  -2  11   1     2139.03     2300.95     41.53 o 
  -1  11   1       49.59       57.57      3.62 o 
   0  11   1     1250.51     1300.70     26.23 o 
   1  11   1     1093.45     1087.50     21.52 o 
   2  11   1     2791.61     2803.39     58.10 o 
   3  11   1     3984.27     3816.91     67.02 o 
   4  11   1     4443.70     4503.58     87.94 o 
   5  11   1     1288.04     1338.47     26.80 o 
   6  11   1     2386.41     2416.19     51.02 o 
   7  11   1     1646.12     1701.24     44.97 o 
   8  11   1      469.08      479.52     18.69 o 
   9  11   1      187.86      213.17     15.81 o 
 -10  12   1     1261.11     1207.84     36.56 o 
  -9  12   1      839.97      864.79     27.83 o 
  -8  12   1      507.96      521.06     19.23 o 
  -7  12   1       30.95       26.28      7.79 o 
  -6  12   1       25.76       72.90     27.58 o 
  -5  12   1      357.65      381.43     12.05 o 
  -4  12   1     7294.56     7207.69    137.67 o 
  -3  12   1     9892.42     9484.81    179.50 o 
  -2  12   1     6198.03     6219.22    119.36 o 
  -1  12   1    10765.03    10337.82    194.88 o 
   0  12   1     7537.54     7476.67    142.04 o 
   1  12   1     7472.99     7210.51    137.45 o 
   2  12   1     7197.05     7199.90    122.93 o 
   3  12   1     2099.17     2075.42     38.51 o 
   4  12   1       43.70       46.14      4.50 o 
   5  12   1      246.50      256.41      8.90 o 
   6  12   1      450.09      398.84     13.31 o 
   7  12   1     1802.35     1801.09     54.51 o 
   8  12   1     1821.52     1889.50     50.26 o 
   9  12   1     1535.24     1696.59     47.26 o 
  -9  13   1       42.40       50.61     10.52 o 
  -8  13   1      162.31      166.74     19.98 o 
  -7  13   1       41.47       51.81      9.00 o 
  -6  13   1        1.39        8.28      4.88 o 
  -5  13   1     1173.40     1101.79     26.08 o 
  -4  13   1     1456.23     1426.72     31.95 o 
  -3  13   1      130.83      144.67      7.68 o 
  -2  13   1        7.97       16.31      3.90 o 
  -1  13   1        5.70        8.04      3.43 o 
   0  13   1       40.45       56.42      5.00 o 
   1  13   1      343.11      352.06     11.45 o 
   2  13   1      108.77      128.82      7.11 o 
   3  13   1       75.54       77.14      6.02 o 
   4  13   1      866.78      880.99     21.95 o 
   5  13   1      419.56      420.98     13.54 o 
   6  13   1      221.07      214.84     11.47 o 
   7  13   1      309.71      306.92     16.68 o 
   8  13   1       72.87       87.59      9.73 o 
  -9  14   1     1080.22     1021.94     42.04 o 
  -8  14   1      432.44      487.02     60.83 o 
  -7  14   1      151.96      169.94     13.47 o 
  -6  14   1       12.83       15.00      5.58 o 
  -5  14   1       73.60       84.04      6.76 o 
  -4  14   1     3949.54     4005.78     79.86 o 
  -3  14   1     3232.17     3225.62     72.55 o 
  -2  14   1     6381.61     6310.54    121.80 o 
  -1  14   1     8377.76     8368.99    159.66 o 
   0  14   1     6988.10     7123.57    136.67 o 
   1  14   1     3592.46     3509.58     85.04 o 
   2  14   1     4748.62     4631.97    126.88 o 
   3  14   1      595.46      585.51     16.54 o 
   4  14   1      253.89      282.92     11.03 o 
   5  14   1       79.88       91.83      7.43 o 
   6  14   1      555.11      593.37     20.64 o 
   7  14   1      374.89      352.91     19.40 o 
   8  14   1     1329.27     1320.97     65.30 o 
  -8  15   1     1301.66     1308.04     52.18 o 
  -7  15   1     3913.41     3853.48    271.34 o 
  -6  15   1     1122.08     1145.96     32.94 o 
  -5  15   1     3301.86     3358.67     68.61 o 
  -4  15   1     2424.60     2430.54     66.05 o 
  -3  15   1      253.31      270.83     10.63 o 
  -2  15   1       15.31       16.17      4.28 o 
  -1  15   1        2.85        9.48      6.34 o 
   0  15   1     1295.07     1232.88     28.81 o 
   1  15   1      194.99      199.26      8.94 o 
   2  15   1      878.92      886.48     24.10 o 
   3  15   1     3980.01     3966.70     79.48 o 
   4  15   1     2574.89     2592.36     54.62 o 
   5  15   1     4482.50     4549.55    134.38 o 
   6  15   1     1529.49     1536.15     77.32 o 
   7  15   1      448.38      450.64     22.56 o 
  -8  16   1       15.99       -3.58      7.59 o 
  -7  16   1      675.66      677.77     73.65 o 
  -6  16   1        9.79        8.63      6.06 o 
  -5  16   1      171.81      178.35      9.49 o 
  -4  16   1      117.30      132.74      8.23 o 
  -3  16   1     2171.04     2150.89     46.43 o 
  -2  16   1      667.89      654.53     18.35 o 
  -1  16   1       87.47       94.30      6.93 o 
   0  16   1     1115.38     1070.56     26.20 o 
   1  16   1      539.35      544.04     16.29 o 
   2  16   1     1097.89     1104.56     31.16 o 
   3  16   1       98.62      108.69      7.74 o 
   4  16   1        3.25       -0.45      7.14 o 
   5  16   1       51.15       59.78      8.03 o 
   6  16   1       68.72       62.27      8.37 o 
   7  16   1      743.81      750.41     34.59 o 
  -7  17   1     1129.75     1143.82     75.14 o 
  -6  17   1     5846.58     6145.02    207.84 o 
  -5  17   1     1803.94     1968.41     44.03 o 
  -4  17   1     2287.64     2236.55     48.73 o 
  -3  17   1     2567.57     2587.92     55.08 o 
  -2  17   1       10.70       15.58      4.84 o 
  -1  17   1        0.29        5.83      4.28 o 
   0  17   1      136.16      151.10      8.51 o 
   1  17   1     5269.56     4995.48     99.32 o 
   2  17   1      611.00      616.34     18.13 o 
   3  17   1     3371.55     3403.57     84.44 o 
   4  17   1     4752.81     4880.06     97.69 o 
   5  17   1     3141.55     3100.76     75.94 o 
   6  17   1     2169.06     2190.04     67.41 o 
  -6  18   1      113.28      137.46     11.63 o 
  -5  18   1      745.48      758.94     21.68 o 
  -4  18   1        3.68        0.92      5.24 o 
  -3  18   1      967.85      916.00     33.05 o 
  -2  18   1      786.98      776.07     21.64 o 
  -1  18   1       21.60       14.48      5.45 o 
   0  18   1     1426.50     1423.24     33.75 o 
   1  18   1       89.37      108.30      7.98 o 
   2  18   1       27.17       23.65      5.88 o 
   3  18   1     1290.40     1278.57     31.36 o 
   4  18   1        4.77        6.43      5.51 o 
   5  18   1        7.61        6.66      6.83 o 
  -5  19   1     1853.06     1972.84     45.20 o 
  -4  19   1     1615.08     1640.69     38.67 o 
  -3  19   1      154.68      173.52     10.59 o 
  -2  19   1      752.50      767.41     21.95 o 
  -1  19   1      161.14      159.43      9.59 o 
   0  19   1      716.52      709.38     20.68 o 
   1  19   1       65.68       73.98      9.81 o 
   2  19   1     1045.66     1028.43     26.96 o 
   3  19   1     2138.10     2113.74     61.37 o 
   4  19   1     1137.50     1135.45     29.50 o 
  -4  20   1     1573.68     1591.63     38.35 o 
  -3  20   1     1024.68     1065.67     28.16 o 
  -2  20   1     2046.90     2078.17     47.15 o 
  -1  20   1     3197.00     3185.01     67.54 o 
   0  20   1     1279.30     1285.32     32.18 o 
   1  20   1     1498.90     1493.41     36.17 o 
   2  20   1     1308.07     1348.07     33.68 o 
   3  20   1      572.44      562.66     18.60 o 
  -1  21   1      243.00      278.16     12.89 o 
   0  21   1      200.45      213.99     11.44 o 
 -12   0   2     5154.44     5020.02    147.79 o 
 -11   0   2     2869.92     2598.70     81.59 o 
 -10   0   2     3716.58     3562.56    106.05 o 
  -9   0   2      989.10      958.36     34.99 o 
  -8   0   2      204.12      185.28     11.97 o 
  -7   0   2     1547.23     1703.70     52.71 o 
  -6   0   2       40.05       64.33      6.71 o 
  -5   0   2    22131.24    21108.52    797.51 o 
  -4   0   2     4908.92     4824.11    149.33 o 
  -3   0   2    10868.91    10013.23    216.49 o 
  -2   0   2    62431.37    46570.34   1609.66 o 
   0   0   2    15820.58    14937.24    284.68 o 
   1   0   2    35195.51    29532.55    769.16 o 
   2   0   2     1119.95     1230.52     28.78 o 
   3   0   2      127.83      128.70      5.62 o 
   4   0   2       38.13       41.32      8.05 o 
   5   0   2     1093.85     1073.12     35.21 o 
   6   0   2      271.41      262.64     13.70 o 
   7   0   2     2964.11     2853.23     84.76 o 
   8   0   2    12711.81    12034.72    330.60 o 
   9   0   2     2223.02     2117.18     67.89 o 
  10   0   2     7331.49     7381.63    210.21 o 
 -12   1   2      102.02      106.32      9.42 o 
 -11   1   2     1679.72     1580.13     38.29 o 
 -10   1   2      338.47      341.06     13.44 o 
  -9   1   2     1305.58     1255.45     30.33 o 
  -8   1   2     3269.45     3237.05     66.86 o 
  -7   1   2        6.91        6.74      3.33 o 
  -6   1   2     9182.66     9157.53    156.00 o 
  -5   1   2     1966.65     1930.01     40.63 o 
  -4   1   2        3.58       18.77      2.84 o 
  -3   1   2      861.16      891.42     16.03 o 
  -2   1   2     8952.05     8653.52    270.71 o 
  -1   1   2       44.29       48.32      3.94 o 
   0   1   2     5359.45     5442.40     82.25 o 
   1   1   2     4548.74     4462.27     68.90 o 
   2   1   2     1465.79     1443.57     23.52 o 
   3   1   2     4432.77     4902.88     82.01 o 
   4   1   2     2600.02     2597.10     41.74 o 
   5   1   2     1199.31     1199.85     21.09 o 
   6   1   2     1479.97     1487.91     33.25 o 
   7   1   2     1440.35     1438.29     33.25 o 
   8   1   2      305.59      283.36     11.69 o 
   9   1   2      141.10      141.38      9.24 o 
  10   1   2        9.47       13.31      6.41 o 
 -12   2   2     1186.14     1077.60     29.47 o 
 -11   2   2      936.05      997.60     26.98 o 
 -10   2   2      826.72      845.28     23.32 o 
  -9   2   2      941.26      972.98     24.94 o 
  -8   2   2     1160.42     1140.40     27.35 o 
  -7   2   2      824.65      826.31     20.49 o 
  -6   2   2     3497.65     3515.22     61.98 o 
  -5   2   2     1916.15     2025.79     43.00 o 
  -4   2   2     7096.20     6955.82    107.08 o 
  -3   2   2    19606.54    18520.53    343.02 o 
  -2   2   2    21287.31    19993.10    418.24 o 
  -1   2   2    14997.25    14785.00    306.85 o 
   0   2   2    15706.81    16327.73    253.59 o 
   1   2   2      868.90      917.41     15.96 o 
   2   2   2    10294.52     9856.31    150.59 o 
   3   2   2      104.44      124.13      4.37 o 
   4   2   2        4.23       18.51      4.32 o 
   5   2   2       91.33       99.37      4.62 o 
   6   2   2     3102.07     3034.77     62.42 o 
   7   2   2     2204.46     2170.67     47.10 o 
   8   2   2     2792.57     2685.00     57.73 o 
   9   2   2     3929.45     3859.12     80.94 o 
  10   2   2      944.78      967.68     26.93 o 
 -12   3   2      810.22      814.86     24.20 o 
 -11   3   2      440.22      442.45     15.85 o 
 -10   3   2     5710.51     5666.62    114.72 o 
  -9   3   2     3216.60     3206.75     67.33 o 
  -8   3   2     7706.63     7600.12    149.23 o 
  -7   3   2    16090.77    15606.35    298.76 o 
  -6   3   2     5425.85     5284.67     82.69 o 
  -5   3   2     7293.21     7327.92    130.06 o 
  -4   3   2     7354.80     7157.30    172.23 o 
  -3   3   2      648.93      753.12     16.59 o 
  -2   3   2    22294.60    22242.54    495.37 o 
  -1   3   2     1274.80     1351.86     21.70 o 
   0   3   2    16586.86    16078.19    405.82 o 
   1   3   2    11502.07    11208.39    170.90 o 
   2   3   2    16217.36    15531.03    236.76 o 
   3   3   2    13987.76    12938.17    216.59 o 
   4   3   2     6089.47     6212.81     98.72 o 
   5   3   2    15917.95    15669.02    239.84 o 
   6   3   2     3992.55     4061.88     81.83 o 
   7   3   2     3379.32     3516.01     72.50 o 
   8   3   2     1416.98     1411.49     33.61 o 
   9   3   2      344.37      345.64     13.56 o 
  10   3   2       26.13       37.75      9.98 o 
 -12   4   2       42.58       42.26      7.34 o 
 -11   4   2      278.50      279.52     12.64 o 
 -10   4   2        3.72        1.60      4.64 o 
  -9   4   2      272.77      289.06     11.45 o 
  -8   4   2      229.14      221.53      9.40 o 
  -7   4   2      138.76      160.46      7.67 o 
  -6   4   2       92.55       82.99      3.74 o 
  -5   4   2      218.51      302.69      8.77 o 
  -4   4   2      137.74      167.06      5.26 o 
  -3   4   2        2.44       27.06      3.41 o 
  -2   4   2     3992.71     4255.64     75.65 o 
  -1   4   2     1894.10     2126.94     33.50 o 
   0   4   2     5549.83     5800.15     90.39 o 
   1   4   2      856.44      915.89     15.94 o 
   2   4   2      779.76      964.70     16.58 o 
   3   4   2       49.02       74.61      3.88 o 
   4   4   2      254.89      344.34     11.95 o 
   5   4   2     1809.93     1877.35     32.63 o 
   6   4   2      468.11      497.46     14.39 o 
   7   4   2      188.99      181.07      9.49 o 
   8   4   2      736.78      800.39     21.89 o 
   9   4   2      120.71      121.82      8.99 o 
  10   4   2      127.93      128.49     10.26 o 
 -12   5   2      313.60      313.83     13.99 o 
 -11   5   2     1510.73     1510.05     37.03 o 
 -10   5   2     3423.14     3450.57     72.90 o 
  -9   5   2     4563.10     4498.99     91.72 o 
  -8   5   2     7730.48     7878.37    154.52 o 
  -7   5   2    11116.98    11290.02    217.85 o 
  -6   5   2    11904.69    11989.38    223.81 o 
  -5   5   2    12645.77    13010.74    198.58 o 
  -4   5   2     3055.17     3118.45     54.48 o 
  -3   5   2     1621.12     1647.06     26.85 o 
  -2   5   2       60.13       73.49      3.39 o 
  -1   5   2      837.89      907.05     15.38 o 
   0   5   2     2587.22     2510.82     49.78 o 
   1   5   2    18755.27    18274.76    414.84 o 
   2   5   2    16710.45    16357.76    249.29 o 
   3   5   2     7400.50     7036.69    108.83 o 
   4   5   2    19300.95    18274.01    307.90 o 
   5   5   2     5909.80     5836.13     91.55 o 
   6   5   2     9330.69     9079.37    203.67 o 
   7   5   2     6132.84     6354.00    125.97 o 
   8   5   2      180.16      220.47     10.24 o 
   9   5   2        4.61        9.29      5.31 o 
  10   5   2        0.09        4.84      5.93 o 
 -12   6   2      562.88      553.79     19.10 o 
 -11   6   2      804.35      804.93     23.40 o 
 -10   6   2      348.25      347.81     13.77 o 
  -9   6   2      113.80      114.56      7.80 o 
  -8   6   2      752.24      816.85     21.36 o 
  -7   6   2      441.27      453.88     13.61 o 
  -6   6   2     2321.95     2312.94     59.60 o 
  -5   6   2      304.00      265.88      7.74 o 
  -4   6   2    17927.53    19004.86    355.82 o 
  -3   6   2     4082.35     3947.07     68.09 o 
  -2   6   2      424.19      360.76      8.06 o 
  -1   6   2     7923.56     7910.14    157.91 o 
   0   6   2    10105.68    10390.70    248.96 o 
   1   6   2     8590.91     8851.87    135.83 o 
   2   6   2     1928.88     2063.40     33.50 o 
   3   6   2      416.33      431.32     13.11 o 
   4   6   2        1.88       17.63      3.53 o 
   5   6   2     1230.52     1289.32     22.87 o 
   6   6   2       50.76       47.14      5.33 o 
   7   6   2     2181.04     2185.93     47.66 o 
   8   6   2      770.53      788.86     21.79 o 
   9   6   2     1013.52     1020.54     27.12 o 
  10   6   2      884.77      904.12     25.70 o 
 -11   7   2      880.07      928.05     25.99 o 
 -10   7   2       80.23       96.88      8.08 o 
  -9   7   2     2269.92     2230.84     49.17 o 
  -8   7   2     1601.31     1662.78     41.06 o 
  -7   7   2     3465.68     3498.41     82.70 o 
  -6   7   2     4872.97     4992.57     78.85 o 
  -5   7   2     2310.80     2314.51     37.88 o 
  -4   7   2        5.37       17.26      5.73 o 
  -3   7   2     4865.85     5255.26     94.00 o 
  -2   7   2      168.53      211.36      5.20 o 
  -1   7   2      172.47      252.37      5.65 o 
   0   7   2     1736.11     1836.00     30.93 o 
   1   7   2     3102.21     3188.73     47.09 o 
   2   7   2     9497.48     9340.49    200.90 o 
   3   7   2     1312.34     1237.76     23.49 o 
   4   7   2     4380.41     4334.50     70.19 o 
   5   7   2     2816.14     2806.84     46.11 o 
   6   7   2     1733.17     1740.27     38.30 o 
   7   7   2      273.63      351.21     20.11 o 
   8   7   2      372.91      357.82     13.21 o 
   9   7   2        1.14        2.03      6.37 o 
  10   7   2       44.28       69.65      9.94 o 
 -11   8   2     1616.46     1583.01     44.26 o 
 -10   8   2      788.66      858.42     28.49 o 
  -9   8   2     1326.51     1427.56     34.06 o 
  -8   8   2      305.54      285.24     11.01 o 
  -7   8   2       37.10       56.33      8.95 o 
  -6   8   2     2973.78     2919.99     47.71 o 
  -5   8   2     7000.32     7104.42    110.50 o 
  -4   8   2    14644.99    14902.66    227.86 o 
  -3   8   2     9636.93     9751.19    156.55 o 
  -2   8   2    13813.19    13249.46    202.42 o 
  -1   8   2    16548.95    16930.89    319.77 o 
   0   8   2    13626.28    13264.79    233.79 o 
   1   8   2    10812.63    10678.80    155.74 o 
   2   8   2      483.26      483.78      9.83 o 
   3   8   2     4257.51     4357.82     68.78 o 
   4   8   2      215.08      252.29      6.92 o 
   5   8   2     1970.62     2095.71     35.46 o 
   6   8   2     1254.36     1185.21     27.85 o 
   7   8   2     5048.33     4939.15     99.58 o 
   8   8   2     3792.89     3831.06     92.73 o 
   9   8   2     1749.31     1928.74     52.08 o 
 -11   9   2      405.89      395.71     15.25 o 
 -10   9   2        1.73        3.29      5.77 o 
  -9   9   2       87.52       96.46      7.79 o 
  -8   9   2      962.25      980.48     24.78 o 
  -7   9   2      287.07      285.78     10.31 o 
  -6   9   2       49.30       56.66      4.07 o 
  -5   9   2       54.47       66.52      4.40 o 
  -4   9   2        6.12       13.26      4.65 o 
  -3   9   2     1097.71     1072.83     19.96 o 
  -2   9   2       59.98       58.39      3.10 o 
  -1   9   2        9.28       12.69      3.95 o 
   0   9   2       96.68      144.32      5.72 o 
   1   9   2      463.73      452.70      9.67 o 
   2   9   2       45.54       48.04      4.36 o 
   3   9   2      206.84      244.13      6.55 o 
   4   9   2     1757.93     1891.68     35.43 o 
   5   9   2      268.91      262.06      8.57 o 
   6   9   2      267.81      268.50     12.14 o 
   7   9   2      890.92      844.59     26.25 o 
   8   9   2       21.15       20.96      8.15 o 
   9   9   2      171.67      156.10     11.45 o 
 -11  10   2     1621.54     1659.86     46.90 o 
 -10  10   2     2180.64     2142.57     56.66 o 
  -9  10   2      193.46      170.73      9.20 o 
  -8  10   2      192.42      255.98     10.56 o 
  -7  10   2      161.32      168.55      8.01 o 
  -6  10   2     4011.20     4068.56     84.36 o 
  -5  10   2     2355.48     2431.18     45.20 o 
  -4  10   2     4717.99     4701.06    100.14 o 
  -3  10   2     9656.46     9469.13    146.01 o 
  -2  10   2     5941.81     5788.95    138.79 o 
  -1  10   2    16021.00    16047.59    267.80 o 
   0  10   2     5926.49     5750.96    134.51 o 
   1  10   2     5764.94     5971.86     94.43 o 
   2  10   2     7467.32     7563.54    128.50 o 
   3  10   2      568.00      590.91     13.65 o 
   4  10   2      221.66      203.37      7.59 o 
   5  10   2      305.18      301.48      9.32 o 
   6  10   2     3766.71     3730.59     88.58 o 
   7  10   2     2033.57     2030.59     52.42 o 
   8  10   2     1903.37     2038.97     53.81 o 
   9  10   2     3662.87     3912.30     96.05 o 
 -10  11   2     2069.99     2078.52     61.06 o 
  -9  11   2     2148.51     2219.14     70.36 o 
  -8  11   2     1175.98     1199.23     33.83 o 
  -7  11   2    10189.43    10106.22    232.52 o 
  -6  11   2     1641.62     1685.53     32.43 o 
  -5  11   2     4682.39     4771.12     83.16 o 
  -4  11   2     2360.53     2543.87     65.58 o 
  -3  11   2       62.49       84.30      6.70 o 
  -2  11   2       67.68       80.61      4.38 o 
  -1  11   2        2.41       14.41      7.09 o 
   0  11   2     5953.80     5970.72    102.20 o 
   1  11   2       23.63       25.60      2.88 o 
   2  11   2     7985.78     7991.19    142.82 o 
   3  11   2     6531.09     6395.46    109.99 o 
   4  11   2     3365.66     3341.05     59.86 o 
   5  11   2     5849.39     5798.29    113.63 o 
   6  11   2     2844.98     2776.09     67.98 o 
   7  11   2      342.10      368.60     23.63 o 
   8  11   2     2055.36     2187.59     57.21 o 
 -10  12   2       92.23       99.54     12.81 o 
  -9  12   2      745.97      767.75     31.78 o 
  -8  12   2      113.97      110.91     11.61 o 
  -7  12   2      245.14      248.51     14.86 o 
  -6  12   2        1.28        0.34      3.68 o 
  -5  12   2     2195.21     2152.79     45.14 o 
  -4  12   2      845.20      925.69     22.27 o 
  -3  12   2      151.77      160.96      7.29 o 
  -2  12   2     1970.88     1941.92     40.62 o 
  -1  12   2        2.33        2.45      2.96 o 
   0  12   2      661.21      681.58     15.11 o 
   1  12   2     1696.46     1739.82     30.19 o 
   2  12   2      169.96      168.56      9.60 o 
   3  12   2     1260.88     1205.77     27.43 o 
   4  12   2       41.94       39.02      4.47 o 
   5  12   2     2369.82     2473.44     52.11 o 
   6  12   2       31.32       26.64      8.95 o 
   7  12   2     1113.60     1203.76     34.62 o 
   8  12   2      106.99      122.77     10.88 o 
  -9  13   2     3170.02     3255.24     99.71 o 
  -8  13   2     6883.39     6712.98    190.73 o 
  -7  13   2     3054.07     3009.39    131.80 o 
  -6  13   2     6169.10     6288.90    429.04 o 
  -5  13   2     1865.96     1906.03     40.95 o 
  -4  13   2     1707.45     1797.80     38.80 o 
  -3  13   2     4483.97     4558.57    143.92 o 
  -2  13   2        1.05        3.01      3.34 o 
  -1  13   2     1338.02     1343.82     31.33 o 
   0  13   2      380.21      370.39     11.65 o 
   1  13   2     8813.38     8588.45    163.13 o 
   2  13   2     6256.24     6116.76    168.02 o 
   3  13   2     4610.86     4507.46     88.73 o 
   4  13   2     6605.63     6670.97    115.49 o 
   5  13   2     3290.64     3428.52    141.42 o 
   6  13   2     3504.25     3565.81     85.70 o 
   7  13   2     2936.52     3039.34     75.38 o 
   8  13   2      307.91      343.45     17.02 o 
  -9  14   2       17.46       10.82      8.65 o 
  -8  14   2      209.15      207.90     15.59 o 
  -7  14   2       14.82       10.27      8.04 o 
  -6  14   2      102.15      103.58      8.69 o 
  -5  14   2     2271.80     2304.35     70.84 o 
  -4  14   2      758.71      788.60     25.99 o 
  -3  14   2       39.13       47.69      5.19 o 
  -2  14   2     4957.42     4862.17    103.50 o 
  -1  14   2      424.30      458.15     13.81 o 
   0  14   2      903.20      917.56     22.50 o 
   1  14   2     1149.92     1102.59     26.08 o 
   2  14   2      114.44      113.55      7.16 o 
   3  14   2       81.61       82.94      6.72 o 
   4  14   2      619.75      634.18     18.03 o 
   5  14   2      322.94      300.27     13.64 o 
   6  14   2        5.74       -1.49      7.17 o 
   7  14   2      288.69      279.46     17.71 o 
  -8  15   2     1200.93     1273.05     92.14 o 
  -7  15   2     3985.71     3919.36    214.95 o 
  -6  15   2     1407.06     1480.19     67.60 o 
  -5  15   2     1326.06     1370.81     32.02 o 
  -4  15   2     2284.91     2299.69     50.10 o 
  -3  15   2        8.72        9.85      4.39 o 
  -2  15   2      257.44      267.93     10.52 o 
  -1  15   2      148.91      150.19      7.81 o 
   0  15   2     1542.00     1524.07     69.55 o 
   1  15   2      989.97      959.28     23.82 o 
   2  15   2     1182.42     1145.70     37.22 o 
   3  15   2     5013.81     4934.28     97.56 o 
   4  15   2     1154.25     1181.53     28.68 o 
   5  15   2     2430.29     2438.88     74.82 o 
   6  15   2      988.68     1005.94     37.52 o 
   7  15   2      460.15      489.38     23.99 o 
  -8  16   2      180.36      179.24     17.59 o 
  -7  16   2      416.69      394.09     16.75 o 
  -6  16   2      596.33      630.01     21.87 o 
  -5  16   2     1188.12     1265.52     42.95 o 
  -4  16   2     3077.32     3037.88     63.17 o 
  -3  16   2     3727.27     3893.55     78.67 o 
  -2  16   2     4002.88     3856.08     77.95 o 
  -1  16   2     4976.80     4857.19    100.86 o 
   0  16   2     5582.81     5638.84    156.42 o 
   1  16   2     2892.63     2931.99     60.95 o 
   2  16   2      419.41      406.94     13.76 o 
   3  16   2       71.07       79.93      7.20 o 
   4  16   2       28.57       31.02      6.09 o 
   5  16   2       47.73       52.36      8.22 o 
   6  16   2      441.85      459.75     22.56 o 
  -7  17   2        1.19       -8.47      6.06 o 
  -6  17   2       55.03       66.02     11.20 o 
  -5  17   2        0.14       -6.45      4.79 o 
  -4  17   2       58.25       56.29      6.71 o 
  -3  17   2       95.39       98.05      7.70 o 
  -2  17   2       94.32      100.59      7.54 o 
  -1  17   2      158.30      167.37      9.06 o 
   0  17   2       99.97      105.78      7.63 o 
   1  17   2       19.09       23.73      5.37 o 
   2  17   2       37.41       47.46      6.64 o 
   3  17   2      398.16      391.05     13.97 o 
   4  17   2        2.06       10.25      5.91 o 
   5  17   2       38.14       44.77      7.90 o 
  -6  18   2      289.94      278.06     14.43 o 
  -5  18   2     1266.15     1259.12     31.29 o 
  -4  18   2     1059.24     1105.27     28.21 o 
  -3  18   2     4570.62     4701.69     94.64 o 
  -2  18   2     2035.70     2025.47     45.14 o 
  -1  18   2     5066.54     5029.06    110.69 o 
   0  18   2     4018.99     3853.57     78.79 o 
   1  18   2     1053.20     1022.57     26.35 o 
   2  18   2      365.27      404.38     14.49 o 
   3  18   2       26.06       28.62      6.02 o 
   4  18   2        3.51       12.91      6.02 o 
  -5  19   2      302.07      278.02     12.43 o 
  -4  19   2      152.88      181.56     10.34 o 
  -3  19   2       10.51        8.94      5.45 o 
  -2  19   2      114.90      117.87      8.64 o 
  -1  19   2      113.43      120.99      8.85 o 
   0  19   2       74.22      100.88      8.32 o 
   1  19   2      884.27      904.18     24.62 o 
   2  19   2      977.05      953.55     25.67 o 
   3  19   2      767.03      806.62     42.87 o 
  -4  20   2      177.31      190.94     10.87 o 
  -3  20   2       82.73       89.76      8.60 o 
  -2  20   2     1354.56     1375.02     33.96 o 
  -1  20   2      418.59      423.69     16.35 o 
   0  20   2     1478.59     1468.87     37.10 o 
   1  20   2       34.87       52.41      7.33 o 
   2  20   2       78.17       81.36      8.29 o 
 -12   1   3      790.31      785.55     25.13 o 
 -11   1   3     1964.92     1914.51     44.47 o 
 -10   1   3     5515.35     5313.44    151.68 o 
  -9   1   3     6551.67     6451.05    128.16 o 
  -8   1   3     7534.57     7411.75    145.58 o 
  -7   1   3    13581.48    13208.80    253.76 o 
  -6   1   3     7321.81     7271.39    124.72 o 
  -5   1   3     2794.29     2777.67     44.45 o 
  -4   1   3     3535.29     3422.78     53.84 o 
  -3   1   3     2913.50     3155.33     49.49 o 
  -2   1   3     6617.73     6679.24    126.19 o 
  -1   1   3     4308.09     4529.17     97.16 o 
   0   1   3     8992.63     8766.46    161.75 o 
   1   1   3    10084.74     9692.26    161.89 o 
   2   1   3    18654.55    18390.90    392.44 o 
   3   1   3    14315.91    13851.16    212.06 o 
   4   1   3    10594.91    10519.01    162.11 o 
   5   1   3    12552.66    12539.62    192.83 o 
   6   1   3     1699.60     1723.26     38.07 o 
   7   1   3      371.35      380.80     13.26 o 
   8   1   3      715.39      738.19     21.16 o 
   9   1   3        0.63       -0.12      5.33 o 
 -12   2   3      273.28      272.30     12.96 o 
 -11   2   3      888.26      854.40     24.13 o 
 -10   2   3     1889.58     1875.59     43.00 o 
  -9   2   3      545.96      565.22     16.84 o 
  -8   2   3        3.82        1.91      3.91 o 
  -7   2   3      265.29      259.23      9.50 o 
  -6   2   3     4838.77     4709.86     74.57 o 
  -5   2   3     5107.94     5012.04     78.28 o 
  -4   2   3     7087.16     7150.76    121.67 o 
  -3   2   3    18947.57    18874.75    301.90 o 
  -2   2   3     3525.98     3683.57     57.33 o 
  -1   2   3    10860.15    11000.57    210.90 o 
   0   2   3     4129.65     4122.54     61.52 o 
   1   2   3     6053.24     6393.13    132.50 o 
   2   2   3      315.60      301.87      6.85 o 
   3   2   3      417.64      486.88     10.02 o 
   4   2   3      623.48      638.20     13.73 o 
   5   2   3     1609.39     1652.76     28.50 o 
   6   2   3     3600.73     3596.33     73.50 o 
   7   2   3      410.76      398.48     13.54 o 
   8   2   3     2324.79     2323.80     51.42 o 
   9   2   3     2462.14     2494.81     55.74 o 
 -12   3   3      114.36      124.46     10.21 o 
 -11   3   3      952.82      944.46     25.93 o 
 -10   3   3      155.17      165.28      9.64 o 
  -9   3   3      672.67      650.77     18.48 o 
  -8   3   3     6431.30     6339.84    193.91 o 
  -7   3   3      525.12      529.01     14.80 o 
  -6   3   3     5551.42     5826.20     99.12 o 
  -5   3   3     3145.07     3235.23     51.40 o 
  -4   3   3     1907.56     2092.71     39.84 o 
  -3   3   3      692.68      785.42     13.78 o 
  -2   3   3     3144.48     3648.33     56.82 o 
  -1   3   3     1771.60     1837.77     32.34 o 
   0   3   3     3779.54     4147.67     65.32 o 
   1   3   3      321.47      244.87     13.65 o 
   2   3   3     3055.36     2953.57     47.04 o 
   3   3   3     5080.02     5285.26     82.61 o 
   4   3   3     5206.41     5172.58     81.37 o 
   5   3   3     3267.35     3361.14     54.48 o 
   6   3   3      464.80      459.96     14.00 o 
   7   3   3      886.48      850.20     22.51 o 
   8   3   3        1.16       -0.76      5.20 o 
   9   3   3       29.65       23.35      6.19 o 
 -12   4   3     4480.80     4433.12     93.23 o 
 -11   4   3     1537.36     1523.29     37.05 o 
 -10   4   3      635.73      611.93     18.54 o 
  -9   4   3      509.53      540.22     16.36 o 
  -8   4   3      992.18     1045.11     25.55 o 
  -7   4   3     3578.61     3508.40     71.23 o 
  -6   4   3     1289.98     1318.70     25.49 o 
  -5   4   3    12334.13    12035.37    260.40 o 
  -4   4   3    12479.83    11961.37    213.34 o 
  -3   4   3    29885.79    28992.94    554.06 o 
  -2   4   3    30566.03    28732.04    549.97 o 
  -1   4   3    14244.56    15115.50    230.58 o 
   0   4   3     6368.35     6467.15    147.66 o 
   1   4   3    12091.50    12013.31    200.73 o 
   2   4   3      432.16      463.01      9.41 o 
   3   4   3       46.14       68.14      3.49 o 
   4   4   3      153.04      147.74      5.20 o 
   5   4   3     3262.48     3220.37     57.20 o 
   6   4   3     3279.96     3229.28     66.71 o 
   7   4   3     4038.70     4015.78     82.39 o 
   8   4   3     6800.19     6898.28    137.83 o 
   9   4   3     2055.07     2057.37     47.41 o 
 -12   5   3        1.10        5.25      6.36 o 
 -11   5   3      670.41      662.64     20.39 o 
 -10   5   3      425.73      420.23     14.82 o 
  -9   5   3      593.47      616.48     17.87 o 
  -8   5   3      206.85      225.28     15.71 o 
  -7   5   3      235.49      267.98     13.15 o 
  -6   5   3     1206.12     1232.39     25.69 o 
  -5   5   3      309.43      311.99      8.18 o 
  -4   5   3      197.90      285.23     12.66 o 
  -3   5   3        7.01       34.89      7.43 o 
  -2   5   3      159.66      183.84      9.56 o 
  -1   5   3     4308.34     4355.21     67.77 o 
   0   5   3      266.41      317.84      6.30 o 
   1   5   3     2442.57     2514.95     40.60 o 
   2   5   3     1785.93     1750.75     37.20 o 
   3   5   3       51.48       58.33      3.43 o 
   4   5   3     2670.71     2718.93     44.52 o 
   5   5   3     1097.15     1132.37     23.17 o 
   6   5   3      228.66      219.74      9.38 o 
   7   5   3     2163.03     2087.30     46.01 o 
   8   5   3        3.79       11.91      5.29 o 
   9   5   3       23.97       21.31      6.45 o 
 -12   6   3      828.87      853.90     25.09 o 
 -11   6   3     1614.67     1629.71     39.22 o 
 -10   6   3     1434.98     1460.75     35.11 o 
  -9   6   3        0.61       -0.53      4.43 o 
  -8   6   3      300.84      301.44     11.13 o 
  -7   6   3       59.44       70.81      4.72 o 
  -6   6   3     6198.16     6155.56    142.53 o 
  -5   6   3      858.83      844.45     15.60 o 
  -4   6   3    19957.47    19393.29    325.51 o 
  -3   6   3    14249.58    13995.47    233.32 o 
  -2   6   3     7531.62     7779.41    131.69 o 
  -1   6   3    14418.09    15206.82    231.93 o 
   0   6   3     5015.29     4748.12     69.08 o 
   1   6   3      269.01      295.69      7.37 o 
   2   6   3     9029.53     9441.49    145.39 o 
   3   6   3      813.23      853.24     15.97 o 
   4   6   3      928.14      924.00     17.34 o 
   5   6   3     1026.69     1038.89     21.64 o 
   6   6   3     3219.38     3286.83     67.90 o 
   7   6   3     3171.49     3117.43     65.58 o 
   8   6   3     1567.21     1597.14     37.74 o 
   9   6   3     3387.70     3460.23    105.96 o 
 -12   7   3     1967.92     1948.20     46.35 o 
 -11   7   3      573.61      559.88     18.40 o 
 -10   7   3     3186.06     3184.84     67.83 o 
  -9   7   3    10160.85     9984.61    194.97 o 
  -8   7   3     1895.87     1945.38     42.67 o 
  -7   7   3     5134.43     4909.08    102.45 o 
  -6   7   3     3274.26     3307.62     65.45 o 
  -5   7   3     1368.85     1346.97     30.54 o 
  -4   7   3    13299.72    13519.71    245.44 o 
  -3   7   3     1589.44     1679.11     34.17 o 
  -2   7   3     1297.90     1434.76     26.31 o 
  -1   7   3       49.44       34.49      2.28 o 
   0   7   3    15578.35    16120.39    272.97 o 
   1   7   3     5066.21     4840.05     82.39 o 
   2   7   3     4743.29     4715.24     91.01 o 
   3   7   3    18813.07    17571.59    268.40 o 
   4   7   3     2762.32     2623.49     47.41 o 
   5   7   3     2748.21     2763.35     74.35 o 
   6   7   3     5264.41     5206.48    104.06 o 
   7   7   3      384.12      416.84     14.10 o 
   8   7   3      690.49      715.08     20.83 o 
   9   7   3       10.39        5.32      9.15 o 
 -11   8   3      299.95      317.35     13.54 o 
 -10   8   3       37.16       31.13      6.54 o 
  -9   8   3     1367.25     1329.66     32.15 o 
  -8   8   3      165.20      175.05      8.61 o 
  -7   8   3      284.71      291.98      9.07 o 
  -6   8   3      325.72      352.76      8.73 o 
  -5   8   3     1165.78     1195.67     24.49 o 
  -4   8   3     1540.39     1640.36     30.49 o 
  -3   8   3      183.24      205.29      5.63 o 
  -2   8   3     3773.69     3894.24     61.32 o 
  -1   8   3      396.93      500.67     10.62 o 
   0   8   3      819.33      852.97     15.28 o 
   1   8   3     2164.18     2325.30     41.74 o 
   2   8   3      405.29      455.24      9.75 o 
   3   8   3       22.92       31.83      3.19 o 
   4   8   3        4.02        9.02      2.84 o 
   5   8   3      913.35      984.06     20.94 o 
   6   8   3        1.59        6.75      5.25 o 
   7   8   3      345.86      334.97     14.91 o 
   8   8   3      150.67      164.74     11.18 o 
   9   8   3       64.51       88.65     10.14 o 
 -11   9   3     3268.39     3307.85     71.39 o 
 -10   9   3     4343.70     4213.54     87.56 o 
  -9   9   3     4712.56     4825.21     98.30 o 
  -8   9   3     5772.74     5754.62    132.63 o 
  -7   9   3     4483.03     4680.57     82.67 o 
  -6   9   3     4073.68     4071.72     65.41 o 
  -5   9   3     7236.73     7240.13    140.37 o 
  -4   9   3     1080.09     1121.38     22.01 o 
  -3   9   3     1187.06     1251.43     21.69 o 
  -2   9   3      442.10      440.41     10.41 o 
  -1   9   3     9171.68     9673.01    162.73 o 
   0   9   3     4778.78     4624.37     79.74 o 
   1   9   3     7527.79     7002.88    110.17 o 
   2   9   3    12393.91    12275.32    267.01 o 
   3   9   3     2965.23     3013.20     60.58 o 
   4   9   3    13928.21    13661.13    229.60 o 
   5   9   3     3954.34     4062.93     81.18 o 
   6   9   3     3089.19     3071.82     74.48 o 
   7   9   3     1420.12     1440.51     39.82 o 
   8   9   3       71.41       82.06      9.38 o 
 -11  10   3      156.47      159.59     12.01 o 
 -10  10   3        0.27       -4.16      5.10 o 
  -9  10   3      127.46      119.80      8.36 o 
  -8  10   3      289.41      269.83     10.95 o 
  -7  10   3       23.24       29.60      4.91 o 
  -6  10   3     3301.37     3386.88     57.21 o 
  -5  10   3     1356.66     1306.93     30.62 o 
  -4  10   3     2717.94     2898.25     51.61 o 
  -3  10   3     1304.73     1346.66     25.91 o 
  -2  10   3     4856.53     4871.18     93.98 o 
  -1  10   3     1465.50     1459.78     27.59 o 
   0  10   3     3925.41     4123.34    105.79 o 
   1  10   3      231.49      230.44      6.56 o 
   2  10   3      633.09      642.13     14.60 o 
   3  10   3        0.80        1.92      2.95 o 
   4  10   3       15.10       16.67      3.93 o 
   5  10   3     1020.23     1025.90     24.97 o 
   6  10   3      397.34      398.66     15.83 o 
   7  10   3      524.37      576.78     20.65 o 
   8  10   3      324.26      299.42     33.99 o 
 -10  11   3     1452.17     1423.22     40.69 o 
  -9  11   3     2437.92     2482.60     62.96 o 
  -8  11   3     1264.23     1267.08    109.13 o 
  -7  11   3     2233.20     2218.15     77.21 o 
  -6  11   3     1547.50     1613.39     31.23 o 
  -5  11   3      592.79      618.10     14.55 o 
  -4  11   3     3450.90     3435.03     61.03 o 
  -3  11   3        0.88        3.88      3.61 o 
  -2  11   3      261.95      264.94      7.86 o 
  -1  11   3     1375.46     1340.29     25.95 o 
   0  11   3     1662.90     1716.91     32.30 o 
   1  11   3     3035.23     2911.63     48.15 o 
   2  11   3     2986.31     2939.48     48.87 o 
   3  11   3     4961.26     4880.19     85.45 o 
   4  11   3     1289.52     1310.35     26.67 o 
   5  11   3      967.95     1045.81     25.62 o 
   6  11   3     1112.09     1107.11     31.90 o 
   7  11   3      115.65      139.97     10.88 o 
   8  11   3       29.80       35.93      9.25 o 
 -10  12   3      275.58      270.77     17.83 o 
  -9  12   3       23.32       17.89     13.12 o 
  -8  12   3       79.05      102.66     10.94 o 
  -7  12   3     1104.20     1056.84     55.36 o 
  -6  12   3     1914.79     1897.73     40.66 o 
  -5  12   3     3848.33     3770.04    100.62 o 
  -4  12   3     8361.61     8041.69    176.04 o 
  -3  12   3     7608.88     7403.10    126.45 o 
  -2  12   3    10734.60    10017.38    238.85 o 
  -1  12   3     4636.20     4642.72     80.94 o 
   0  12   3     4679.48     4611.31     80.50 o 
   1  12   3     1793.05     1662.37     29.33 o 
   2  12   3      764.84      763.19     15.71 o 
   3  12   3      256.73      257.08      9.95 o 
   4  12   3      239.92      259.65     17.56 o 
   5  12   3     2347.38     2248.01     50.10 o 
   6  12   3     1180.64     1226.10     34.88 o 
   7  12   3     2360.09     2457.87     76.53 o 
 -10  13   3      157.97      156.41     16.10 o 
  -9  13   3       12.90       14.31      8.15 o 
  -8  13   3       13.30       22.65      7.72 o 
  -7  13   3       31.48       36.80      6.31 o 
  -6  13   3       15.99       21.88      7.49 o 
  -5  13   3       63.90       76.49      6.32 o 
  -4  13   3        1.25       -1.14      4.56 o 
  -3  13   3       70.30       90.14      6.35 o 
  -2  13   3      176.79      188.57      8.22 o 
  -1  13   3        3.70        3.10      3.73 o 
   0  13   3       63.84       72.01      4.93 o 
   1  13   3       22.41       24.77      3.73 o 
   2  13   3      509.33      509.73     11.96 o 
   3  13   3        0.12        4.35      3.30 o 
   4  13   3       13.00       23.96      4.61 o 
   5  13   3      100.19       98.07      7.74 o 
   6  13   3        2.84      -10.73     14.31 o 
   7  13   3       45.35       63.98     10.75 o 
  -9  14   3       86.64       88.94     12.03 o 
  -8  14   3        3.86       -3.37      7.13 o 
  -7  14   3      167.57      169.42     14.21 o 
  -6  14   3     2782.73     2777.97     58.57 o 
  -5  14   3     2269.51     2264.40     63.46 o 
  -4  14   3     2318.00     2321.52     48.89 o 
  -3  14   3     9676.42     9257.13    244.97 o 
  -2  14   3     2251.78     2275.97     47.98 o 
  -1  14   3    11400.67    11006.51    208.04 o 
   0  14   3     2516.27     2461.35     60.25 o 
   1  14   3       36.74       51.79      5.85 o 
   2  14   3     1205.59     1192.62     30.64 o 
   3  14   3       30.21       41.15      5.68 o 
   4  14   3      875.20      863.00     22.65 o 
   5  14   3      200.14      205.85     21.17 o 
   6  14   3     3040.28     3136.20    134.18 o 
  -9  15   3     1229.40     1239.66    121.95 o 
  -8  15   3     1712.44     1665.36    150.58 o 
  -7  15   3     2031.52     2158.69     76.02 o 
  -6  15   3     1718.11     1774.60     42.18 o 
  -5  15   3      291.34      300.49     11.75 o 
  -4  15   3      685.48      662.14     18.45 o 
  -3  15   3      289.62      269.20     10.68 o 
  -2  15   3      381.66      385.97     12.90 o 
  -1  15   3       41.62       46.63      5.55 o 
   0  15   3     1398.89     1388.62     58.28 o 
   1  15   3     1040.78     1051.41     25.75 o 
   2  15   3     1686.96     1729.96     45.36 o 
   3  15   3     5711.15     5663.61    111.40 o 
   4  15   3      859.81      814.32     25.59 o 
   5  15   3     2414.28     2562.47     78.20 o 
   6  15   3      794.03      792.55     45.32 o 
  -8  16   3       74.22      105.03     19.98 o 
  -7  16   3      452.25      519.20     19.60 o 
  -6  16   3       69.86       92.42     15.18 o 
  -5  16   3     1200.06     1244.36     35.66 o 
  -4  16   3      597.56      618.03     33.05 o 
  -3  16   3      366.68      355.94     12.62 o 
  -2  16   3     2529.15     2380.21     50.76 o 
  -1  16   3        5.29        9.01      6.30 o 
   0  16   3      188.71      214.99      9.72 o 
   1  16   3     1375.83     1325.62     34.60 o 
   2  16   3       99.72      114.26      9.53 o 
   3  16   3      148.91      155.14     10.94 o 
   4  16   3      302.42      270.37     13.98 o 
   5  16   3      763.97      764.27     31.20 o 
  -7  17   3      691.58      713.71     36.01 o 
  -6  17   3     1624.81     1645.62     44.64 o 
  -5  17   3     3265.79     3359.56     69.67 o 
  -4  17   3       23.53       30.11      5.66 o 
  -3  17   3       67.74       79.88      7.28 o 
  -2  17   3       62.06       75.38      6.98 o 
  -1  17   3     1168.45     1148.73     28.37 o 
   0  17   3     2024.89     1931.91     42.91 o 
   1  17   3     1766.47     1786.17     48.52 o 
   2  17   3     3862.71     3819.20     90.20 o 
   3  17   3     3597.02     3533.51     84.31 o 
   4  17   3     3770.33     3811.55    108.72 o 
  -6  18   3       98.07      126.21     10.84 o 
  -5  18   3      558.86      596.34     18.61 o 
  -4  18   3      670.96      680.52     23.00 o 
  -3  18   3      238.80      248.00     11.79 o 
  -2  18   3      690.62      692.27     20.07 o 
  -1  18   3       66.46       75.81      8.90 o 
   0  18   3       48.20       37.07      7.77 o 
   1  18   3     1446.71     1363.46     38.61 o 
   2  18   3       51.22       59.19      8.85 o 
   3  18   3        1.26       -3.01      6.12 o 
  -5  19   3      562.65      556.82     18.22 o 
  -4  19   3      562.84      584.30     23.50 o 
  -3  19   3        5.09       10.99      8.37 o 
  -2  19   3      669.66      669.32     23.85 o 
  -1  19   3       75.27       79.10      9.53 o 
   0  19   3      509.46      549.17     21.09 o 
   1  19   3     1206.45     1169.46     34.94 o 
   2  19   3      985.49      918.51     29.41 o 
  -3  20   3     1769.93     1685.41     64.07 o 
  -2  20   3     1055.54     1086.80     35.76 o 
  -1  20   3     2628.74     2603.71     66.37 o 
   0  20   3      784.45      824.03     27.96 o 
 -12   0   4     4171.61     4102.93    122.92 o 
 -11   0   4     1387.13     1365.69     51.88 o 
 -10   0   4      819.80      786.36     30.99 o 
  -9   0   4      178.87      184.13     13.05 o 
  -8   0   4     1714.93     1631.65     63.81 o 
  -7   0   4     7669.37     7549.91    208.31 o 
  -6   0   4     2267.82     2116.51     49.67 o 
  -5   0   4    15325.09    15517.08    334.93 o 
  -4   0   4    20067.20    18341.71    521.81 o 
  -3   0   4    19679.53    19727.51    688.11 o 
  -2   0   4    17331.20    16673.19    471.83 o 
  -1   0   4    23910.71    25890.90   1490.28 o 
   0   0   4     4745.02     4922.93     95.70 o 
   1   0   4      137.37       90.25      4.82 o 
   2   0   4       32.89       46.90     12.04 o 
   3   0   4     1690.34     1671.12     42.06 o 
   4   0   4      164.88      174.68      8.49 o 
   5   0   4     3712.69     3563.23    102.47 o 
   6   0   4     6213.42     6425.44    180.06 o 
   7   0   4     2419.44     2365.97     73.37 o 
   8   0   4     8266.37     8035.06    225.81 o 
   9   0   4     2615.22     2901.00     90.44 o 
 -12   1   4       69.73       64.70      8.03 o 
 -11   1   4      431.12      403.72     14.89 o 
 -10   1   4      391.03      386.56     21.47 o 
  -9   1   4      242.29      242.38     10.40 o 
  -8   1   4     3925.08     3943.93     80.27 o 
  -7   1   4     1448.14     1496.06     33.31 o 
  -6   1   4       44.67       48.66      3.24 o 
  -5   1   4     3137.51     3022.84     57.08 o 
  -4   1   4      189.51      186.86      5.31 o 
  -3   1   4     1835.69     1950.04     76.04 o 
  -2   1   4       29.87       62.84      4.20 o 
  -1   1   4     3792.34     3857.91     97.49 o 
   0   1   4      472.29      473.81      8.05 o 
   1   1   4       27.16       25.30      2.87 o 
   2   1   4     7714.58     7713.70    119.22 o 
   3   1   4      470.70      478.26     10.33 o 
   4   1   4     1648.73     1680.55     29.08 o 
   5   1   4     1471.80     1470.35     29.05 o 
   6   1   4      106.75      106.05      7.13 o 
   7   1   4      467.80      465.53     15.49 o 
   8   1   4        0.12        0.00      5.65 o 
   9   1   4      434.70      462.25     16.92 o 
 -12   2   4      525.42      516.47     17.93 o 
 -11   2   4      153.66      153.42      9.44 o 
 -10   2   4      236.30      228.73     10.71 o 
  -9   2   4      404.80      389.85     13.40 o 
  -8   2   4      185.02      169.64      8.23 o 
  -7   2   4      596.86      629.53     15.71 o 
  -6   2   4     5662.64     5383.10     84.28 o 
  -5   2   4    12439.88    12297.71    188.10 o 
  -4   2   4    10890.30    11468.51    219.53 o 
  -3   2   4    12838.42    13325.57    321.75 o 
  -2   2   4     2440.57     2426.45     55.09 o 
  -1   2   4     9361.58    10133.44    169.60 o 
   0   2   4     6808.73     6867.34    127.70 o 
   1   2   4        1.51        8.70      2.20 o 
   2   2   4      115.24      140.43      4.81 o 
   3   2   4      870.10      918.70     18.87 o 
   4   2   4     1425.19     1424.42     25.18 o 
   5   2   4       30.63       44.98      4.52 o 
   6   2   4     5904.05     5781.03    115.24 o 
   7   2   4     5164.93     5071.51    102.83 o 
   8   2   4     1295.35     1308.95     32.78 o 
   9   2   4     1202.59     1203.25     31.45 o 
 -12   3   4     1952.98     1943.90     45.84 o 
 -11   3   4     4458.33     4401.89     91.37 o 
 -10   3   4     2271.55     2196.99     48.97 o 
  -9   3   4     9102.12     8913.10    192.91 o 
  -8   3   4     3362.83     3260.91     67.31 o 
  -7   3   4     6412.86     5907.77    102.31 o 
  -6   3   4     6707.55     6639.47    103.42 o 
  -5   3   4       90.11       95.63      3.99 o 
  -4   3   4        2.31       17.93      2.23 o 
  -3   3   4      105.31      148.05      4.34 o 
  -2   3   4     3874.40     3969.73     67.98 o 
  -1   3   4      606.35      553.95     12.70 o 
   0   3   4    22225.87    22617.21    347.88 o 
   1   3   4    13189.43    12661.57    209.38 o 
   2   3   4     7154.38     6486.75    102.51 o 
   3   3   4    13664.47    13314.50    204.56 o 
   4   3   4     3667.14     3610.73     58.39 o 
   5   3   4     1308.57     1391.05     27.78 o 
   6   3   4     4478.82     4565.81     92.28 o 
   7   3   4       31.25       49.80     10.59 o 
   8   3   4       27.14       33.91      6.55 o 
   9   3   4       52.55       57.14      8.69 o 
 -12   4   4        9.10       14.59      6.48 o 
 -11   4   4      711.44      722.95     21.60 o 
 -10   4   4      193.74      186.64      9.74 o 
  -9   4   4        0.15        2.61      5.32 o 
  -8   4   4       22.61       27.54      5.06 o 
  -7   4   4      100.64      107.13      5.44 o 
  -6   4   4      404.36      429.77      9.47 o 
  -5   4   4      847.44      887.40     16.17 o 
  -4   4   4       18.50       44.49      4.05 o 
  -3   4   4      521.86      599.59     12.80 o 
  -2   4   4     4529.81     5062.76    104.34 o 
  -1   4   4       27.61       34.03      4.21 o 
   0   4   4       20.66       30.59      3.34 o 
   1   4   4        1.95        4.89      2.54 o 
   2   4   4       26.79       31.63      2.95 o 
   3   4   4      771.75      756.25     20.05 o 
   4   4   4       74.17       83.73      4.56 o 
   5   4   4       73.69       79.71      5.71 o 
   6   4   4        0.28        0.76      4.28 o 
   7   4   4       13.85        9.06      5.13 o 
   8   4   4      168.55      182.71     11.46 o 
 -12   5   4     1962.20     1996.76     46.88 o 
 -11   5   4     3149.42     3204.07     76.83 o 
 -10   5   4     3417.32     3322.04     70.21 o 
  -9   5   4     5110.99     5024.41    101.35 o 
  -8   5   4     9547.42     9205.73    179.18 o 
  -7   5   4     5282.73     5309.37     92.62 o 
  -6   5   4     4027.70     3979.38     77.97 o 
  -5   5   4     3262.35     3191.97     51.13 o 
  -4   5   4       51.90       58.76      3.55 o 
  -3   5   4      264.52      257.15      6.13 o 
  -2   5   4     3607.96     3621.54     57.10 o 
  -1   5   4    13408.06    13708.44    255.12 o 
   0   5   4     7344.60     7066.81    135.08 o 
   1   5   4     8478.60     8121.51    110.89 o 
   2   5   4    13358.10    12681.78    309.90 o 
   3   5   4     9453.93     9067.49    140.33 o 
   4   5   4     5086.45     5065.04     90.05 o 
   5   5   4     5768.32     5792.67    114.49 o 
   6   5   4     1542.77     1494.50     34.35 o 
   7   5   4       24.66       44.07      9.96 o 
   8   5   4        9.73       18.24      6.62 o 
 -12   6   4      213.37      225.68     12.08 o 
 -11   6   4        3.89        3.38      5.63 o 
 -10   6   4      469.35      467.31     15.74 o 
  -9   6   4       93.89       96.51      7.69 o 
  -8   6   4     1472.26     1428.41     32.78 o 
  -7   6   4     1872.80     1746.03     33.35 o 
  -6   6   4     2776.71     2841.02     50.41 o 
  -5   6   4     8604.61     9052.56    172.09 o 
  -4   6   4      828.83      763.82     14.15 o 
  -3   6   4     2595.04     2452.49     39.61 o 
  -2   6   4     7269.67     7582.38    137.67 o 
  -1   6   4     3050.66     3142.58     73.03 o 
   0   6   4     1049.99     1062.73     17.99 o 
   1   6   4     2794.52     2874.07     49.20 o 
   2   6   4        6.85        9.97      3.48 o 
   3   6   4       14.45       16.58      2.93 o 
   4   6   4     4235.68     4145.02     66.59 o 
   5   6   4      254.37      260.42      8.97 o 
   6   6   4      871.88      872.89     25.93 o 
   7   6   4     1080.84     1118.02     32.46 o 
   8   6   4      499.69      453.01     19.21 o 
 -12   7   4      384.62      413.03     21.17 o 
 -11   7   4      507.84      557.43     18.31 o 
 -10   7   4     2031.29     2029.75     52.33 o 
  -9   7   4      483.89      491.37     26.68 o 
  -8   7   4     4654.25     4727.26     95.26 o 
  -7   7   4     1715.21     1697.49     32.80 o 
  -6   7   4     1015.07     1077.16     26.67 o 
  -5   7   4       58.67       59.43      4.06 o 
  -4   7   4      360.06      389.29      8.66 o 
  -3   7   4      855.81      872.85     17.30 o 
  -2   7   4      152.68      189.17      5.16 o 
  -1   7   4     2791.49     2829.09     96.41 o 
   0   7   4     1299.48     1355.20     21.66 o 
   1   7   4     7007.36     7084.07    103.13 o 
   2   7   4     4445.28     4258.25     75.12 o 
   3   7   4     1803.47     1760.20     30.37 o 
   4   7   4     1098.32     1076.91     20.36 o 
   5   7   4      892.18      922.42     22.58 o 
   6   7   4        4.13        8.35      5.27 o 
   7   7   4      446.84      432.57     21.27 o 
   8   7   4       19.14       14.06      8.40 o 
 -11   8   4      395.77      425.06     15.78 o 
 -10   8   4       17.64       25.81      5.85 o 
  -9   8   4       16.80       18.79      5.26 o 
  -8   8   4      957.73      922.36     23.30 o 
  -7   8   4     1471.13     1489.81     29.38 o 
  -6   8   4     9436.41     9210.85    142.77 o 
  -5   8   4    11752.01    11711.62    180.15 o 
  -4   8   4    11881.60    11642.36    179.03 o 
  -3   8   4     5684.04     5865.95     91.50 o 
  -2   8   4    12563.76    12292.08    387.84 o 
  -1   8   4     6705.21     6451.71    134.62 o 
   0   8   4     3757.37     3952.18     62.67 o 
   1   8   4     1165.50     1069.06     19.64 o 
   2   8   4      204.35      218.33      6.93 o 
   3   8   4     1089.75     1056.62     24.66 o 
   4   8   4      484.85      475.53     14.48 o 
   5   8   4     3968.08     4060.71     93.83 o 
   6   8   4     2965.00     2816.43     84.91 o 
   7   8   4     3807.80     3948.69    116.80 o 
   8   8   4     2955.16     3078.98    159.23 o 
 -11   9   4      261.13      272.98     12.82 o 
 -10   9   4      200.56      212.25     10.93 o 
  -9   9   4        1.28        5.30      4.89 o 
  -8   9   4      754.98      773.23     20.63 o 
  -7   9   4      227.08      248.33      8.58 o 
  -6   9   4      114.38      124.96      5.54 o 
  -5   9   4      575.25      609.82     14.90 o 
  -4   9   4     1019.55     1012.34     20.53 o 
  -3   9   4        3.98        8.88      2.61 o 
  -2   9   4      195.93      181.17      6.14 o 
  -1   9   4      719.75      703.99     15.14 o 
   0   9   4      173.34      191.91      7.11 o 
   1   9   4     1343.46     1421.58     28.51 o 
   2   9   4     1493.96     1414.45     28.18 o 
   3   9   4      145.07      142.94      7.55 o 
   4   9   4        3.86       11.85      4.30 o 
   5   9   4      709.54      666.01     26.13 o 
   6   9   4       76.08       70.56     10.09 o 
   7   9   4       64.08       64.41     15.51 o 
 -11  10   4       79.39       98.13      9.14 o 
 -10  10   4      868.00      861.77     24.06 o 
  -9  10   4       11.08       12.98      5.26 o 
  -8  10   4      584.80      608.80     30.94 o 
  -7  10   4     1178.28     1182.78     24.62 o 
  -6  10   4     9566.51     9493.71    206.12 o 
  -5  10   4     1301.91     1293.96     25.62 o 
  -4  10   4     5679.14     5280.27     92.14 o 
  -3  10   4    14135.17    14248.35    297.50 o 
  -2  10   4     2402.32     2330.32     42.39 o 
  -1  10   4     2981.97     3162.86     62.86 o 
   0  10   4     8563.69     8033.49    152.44 o 
   1  10   4       96.08      105.18      7.19 o 
   2  10   4      113.67      111.37      8.75 o 
   3  10   4       61.37       99.11      7.77 o 
   4  10   4     1912.38     1928.71     48.27 o 
   5  10   4     2253.74     2203.76     54.84 o 
   6  10   4     1286.88     1326.65     45.52 o 
   7  10   4     3186.98     3341.68    100.69 o 
 -10  11   4     1690.84     1715.68     80.81 o 
  -9  11   4     3448.56     3351.05     82.06 o 
  -8  11   4      952.83      919.90     35.90 o 
  -7  11   4     2746.95     2746.63     57.15 o 
  -6  11   4     6728.19     7007.39    120.38 o 
  -5  11   4     1061.17     1056.19     21.96 o 
  -4  11   4     1076.08     1083.21     22.52 o 
  -3  11   4      817.60      857.35     20.25 o 
  -2  11   4     2302.37     2299.43     82.66 o 
  -1  11   4       66.07       76.18      5.68 o 
   0  11   4     5828.30     5644.09    114.14 o 
   1  11   4     6799.91     6347.42    110.85 o 
   2  11   4      691.38      684.01     17.99 o 
   3  11   4     9108.39     8771.68    152.27 o 
   4  11   4     1859.85     1861.63     40.75 o 
   5  11   4     1100.15     1080.89     55.73 o 
   6  11   4     1141.63     1120.07     40.26 o 
   7  11   4      146.94      149.89     17.59 o 
 -10  12   4        0.28        1.66      7.88 o 
  -9  12   4      118.25      137.82     13.41 o 
  -8  12   4      328.80      340.88     32.80 o 
  -7  12   4      705.97      695.27     22.00 o 
  -6  12   4      138.57      168.51      7.39 o 
  -5  12   4     2250.00     2247.63     41.97 o 
  -4  12   4      791.43      811.66     17.96 o 
  -3  12   4       24.30       26.65      3.68 o 
  -2  12   4      723.01      746.98     18.92 o 
  -1  12   4      976.84     1020.53     24.05 o 
   0  12   4       57.89       70.72      5.81 o 
   1  12   4     2109.57     2121.04     44.86 o 
   2  12   4      689.33      699.05     16.76 o 
   3  12   4        0.99        3.57      4.47 o 
   4  12   4      293.58      304.68     13.52 o 
   5  12   4      919.02      954.56     28.57 o 
   6  12   4      302.02      320.75     18.31 o 
 -10  13   4     3169.37     3110.17     97.50 o 
  -9  13   4     1921.88     1772.35     85.87 o 
  -8  13   4     3621.06     3604.28    188.45 o 
  -7  13   4     3058.72     3102.00    137.52 o 
  -6  13   4     1076.48     1048.97     25.46 o 
  -5  13   4     2541.26     2577.34     65.93 o 
  -4  13   4      135.66      137.49     11.60 o 
  -3  13   4       57.65       73.33      5.99 o 
  -2  13   4      756.85      774.63     19.71 o 
  -1  13   4     2811.33     2716.40     64.50 o 
   0  13   4     3742.27     3679.52    111.80 o 
   1  13   4     8316.50     8104.32    155.06 o 
   2  13   4     7990.00     7567.18    131.82 o 
   3  13   4     1033.94     1040.01     23.17 o 
   4  13   4     3649.24     3783.08     69.64 o 
   5  13   4     2424.79     2359.42     59.40 o 
   6  13   4      547.85      602.15     33.99 o 
  -9  14   4       33.24       42.89      9.90 o 
  -8  14   4       26.37       15.25      8.95 o 
  -7  14   4     1006.29     1054.66     46.31 o 
  -6  14   4      169.12      158.77     10.19 o 
  -5  14   4     1363.24     1416.67     38.09 o 
  -4  14   4     1059.21     1077.82     30.64 o 
  -3  14   4      898.93      866.15     25.92 o 
  -2  14   4      954.12      960.93     29.99 o 
  -1  14   4      360.73      347.64     14.33 o 
   0  14   4      454.24      433.26     16.39 o 
   1  14   4       94.00      112.83      9.04 o 
   2  14   4        0.15        3.15      3.90 o 
   3  14   4        0.59        1.85      4.32 o 
   4  14   4       53.90       71.92      6.62 o 
   5  14   4      457.18      482.60     18.69 o 
  -8  15   4      543.45      499.74     35.78 o 
  -7  15   4     2158.72     2179.10    154.45 o 
  -6  15   4     1506.82     1471.00     69.25 o 
  -5  15   4      154.98      160.30     10.64 o 
  -4  15   4        0.41        4.39      5.14 o 
  -3  15   4        5.73        9.69      5.79 o 
  -2  15   4     1481.93     1454.21     39.12 o 
  -1  15   4      212.87      223.77     11.87 o 
   0  15   4     1723.47     1629.02     43.24 o 
   1  15   4     3481.06     3315.44     78.94 o 
   2  15   4     1263.94     1229.45     34.86 o 
   3  15   4     1415.86     1432.82     39.36 o 
   4  15   4     1687.05     1611.67     53.76 o 
   5  15   4      256.37      273.45     17.47 o 
  -8  16   4      182.60      161.61     23.26 o 
  -7  16   4      883.73      956.15     36.68 o 
  -6  16   4     2270.06     2295.75     59.69 o 
  -5  16   4     3004.68     2938.48     71.34 o 
  -4  16   4     1589.58     1627.53     43.36 o 
  -3  16   4     5314.85     5021.11    115.17 o 
  -2  16   4     2788.30     2672.41     69.26 o 
  -1  16   4     2404.75     2328.82     58.42 o 
   0  16   4     1564.56     1542.48     41.65 o 
   1  16   4       64.76       76.56     11.19 o 
   2  16   4       12.04       11.79      6.27 o 
   3  16   4       57.67       53.82      8.35 o 
   4  16   4      910.42      947.05     36.46 o 
  -7  17   4       33.24       32.93     10.32 o 
  -6  17   4      118.38      136.92     11.47 o 
  -5  17   4        0.13        4.91      6.71 o 
  -4  17   4        0.76       -5.51      5.59 o 
  -3  17   4       27.56       28.50      7.18 o 
  -2  17   4      133.00      144.17     10.84 o 
  -1  17   4        1.41       -0.17      5.58 o 
   0  17   4       36.78       42.59      8.94 o 
   1  17   4       14.11       11.39      6.66 o 
   2  17   4      177.88      196.85     12.26 o 
   3  17   4        9.21       -2.69      6.62 o 
  -6  18   4     1060.58     1044.03     45.32 o 
  -5  18   4     2414.79     2432.56    108.54 o 
  -4  18   4     2122.50     2244.91     57.82 o 
  -3  18   4     3059.96     3125.84     76.31 o 
  -2  18   4     3374.52     3312.56     80.33 o 
  -1  18   4     1263.88     1251.85     36.47 o 
   0  18   4      580.71      547.22     20.89 o 
   1  18   4       95.13       90.80     12.05 o 
   2  18   4        0.13       -6.12      7.06 o 
  -4  19   4       73.55       73.62      9.84 o 
  -3  19   4       55.35       55.93      9.11 o 
  -2  19   4      265.47      244.47     14.06 o 
  -1  19   4       65.35       81.34      9.93 o 
   0  19   4     1142.88     1121.22     34.24 o 
   1  19   4      650.58      673.74     24.16 o 
 -12   1   5     1073.19     1073.57     28.91 o 
 -11   1   5     3367.38     3285.89     70.35 o 
 -10   1   5     5653.77     5596.34    112.93 o 
  -9   1   5     6482.56     6215.50    137.29 o 
  -8   1   5     6463.84     6385.08    128.42 o 
  -7   1   5     1654.02     1679.55     31.20 o 
  -6   1   5      546.43      525.38     12.27 o 
  -5   1   5     1735.26     1834.76     36.80 o 
  -4   1   5      339.34      357.40      7.87 o 
  -3   1   5     2349.53     2433.68     54.44 o 
  -2   1   5    10172.28    10227.57    171.60 o 
  -1   1   5     2689.10     2527.62     44.74 o 
   0   1   5    14347.75    13914.50    261.63 o 
   1   1   5    10500.38    10492.67    165.82 o 
   2   1   5     7738.07     7482.14    127.50 o 
   3   1   5    10133.41     9525.55    161.48 o 
   4   1   5     4006.71     4053.79     71.69 o 
   5   1   5      252.74      247.53     11.45 o 
   6   1   5      579.64      608.97     25.30 o 
   7   1   5        2.26        2.15      7.56 o 
   8   1   5      200.79      208.12     15.81 o 
 -12   2   5      589.43      596.20     19.49 o 
 -11   2   5      120.67      123.18      9.06 o 
 -10   2   5      164.02      157.43      9.38 o 
  -9   2   5       56.86       63.59      6.55 o 
  -8   2   5     1895.13     1806.57     39.87 o 
  -7   2   5     3144.02     3215.64     52.13 o 
  -6   2   5     4019.02     3991.32     91.00 o 
  -5   2   5     8293.03     8462.63    163.77 o 
  -4   2   5     2242.58     2196.29     35.86 o 
  -3   2   5     7251.78     7587.06    144.82 o 
  -2   2   5     5137.48     5253.26    102.81 o 
  -1   2   5      826.57      789.27     20.66 o 
   0   2   5     2758.02     2895.55     47.24 o 
   1   2   5      201.73      205.27      5.65 o 
   2   2   5       49.92       54.86      3.83 o 
   3   2   5        2.87        4.97      3.56 o 
   4   2   5     6465.18     6206.42    177.10 o 
   5   2   5      908.50      908.05     26.40 o 
   6   2   5     1122.33     1053.15     36.69 o 
   7   2   5     2905.81     2804.14     85.60 o 
   8   2   5      417.96      383.91     21.07 o 
 -12   3   5        2.64        2.91      6.91 o 
 -11   3   5      404.77      416.92     15.26 o 
 -10   3   5     3476.52     3284.86     69.40 o 
  -9   3   5      399.18      412.65     13.84 o 
  -8   3   5     2057.86     2054.06     44.62 o 
  -7   3   5     1761.04     1760.70     72.19 o 
  -6   3   5        6.48        9.96      2.64 o 
  -5   3   5       59.86       72.17      4.01 o 
  -4   3   5        0.23        9.77      3.29 o 
  -3   3   5      486.47      502.70     11.34 o 
  -2   3   5      738.74      809.20     21.24 o 
  -1   3   5     1536.90     1523.49     28.36 o 
   0   3   5     1709.47     1647.73     28.30 o 
   1   3   5     1016.90      968.93     30.14 o 
   2   3   5     7380.15     7110.70    105.01 o 
   3   3   5     1720.42     1652.32     31.68 o 
   4   3   5       17.72       26.35      4.05 o 
   5   3   5      726.78      745.61     22.83 o 
   6   3   5       78.60      101.24      8.94 o 
   7   3   5        0.83        6.30      6.29 o 
   8   3   5       29.95       64.93     16.10 o 
 -12   4   5      114.86      147.86     10.27 o 
 -11   4   5     1529.02     1556.81     37.64 o 
 -10   4   5      556.45      541.61     17.14 o 
  -9   4   5     1405.65     1372.45     32.42 o 
  -8   4   5     1252.56     1203.86     32.71 o 
  -7   4   5     8466.28     8171.18    127.10 o 
  -6   4   5     7151.75     6876.42    118.33 o 
  -5   4   5     4183.34     4065.29     64.43 o 
  -4   4   5    29872.74    30048.86    503.74 o 
  -3   4   5     8140.12     8148.20    137.61 o 
  -2   4   5     9011.83     9279.35    213.27 o 
  -1   4   5     5778.95     5880.73    121.19 o 
   0   4   5       92.63      110.36      4.42 o 
   1   4   5      466.69      481.41      9.83 o 
   2   4   5      362.44      347.01      8.14 o 
   3   4   5     2891.10     2898.46     54.51 o 
   4   4   5      500.05      534.91     15.27 o 
   5   4   5     7418.52     6914.30    157.18 o 
   6   4   5     5213.09     5364.16    136.34 o 
   7   4   5     1761.34     1768.02     47.39 o 
   8   4   5     3204.67     3065.43     93.99 o 
 -12   5   5        1.76       11.51      6.39 o 
 -11   5   5     1301.07     1260.13     31.95 o 
 -10   5   5      325.83      334.24     13.02 o 
  -9   5   5       14.11       15.21      4.86 o 
  -8   5   5      320.70      304.81     11.17 o 
  -7   5   5      991.60      994.09     27.51 o 
  -6   5   5      116.32      111.47      5.09 o 
  -5   5   5      852.26      807.67     16.84 o 
  -4   5   5      828.26      858.69     15.84 o 
  -3   5   5        6.61        0.01      4.05 o 
  -2   5   5      118.39      152.48      5.58 o 
  -1   5   5     1713.17     1640.67     30.50 o 
   0   5   5     1402.09     1463.60     28.10 o 
   1   5   5        6.18       15.80      2.46 o 
   2   5   5     1287.07     1282.48     21.84 o 
   3   5   5       14.39       22.71      3.85 o 
   4   5   5     1296.83     1314.39     44.60 o 
   5   5   5      105.39      110.74      8.37 o 
   6   5   5       58.91       72.65      9.11 o 
   7   5   5        4.69       11.61      6.27 o 
 -12   6   5     1312.60     1298.12     38.44 o 
 -11   6   5       59.90       60.26      9.30 o 
 -10   6   5      155.51      150.79      9.16 o 
  -9   6   5      408.22      383.50     13.46 o 
  -8   6   5     2632.54     2563.93     54.19 o 
  -7   6   5     1018.12     1031.23     30.07 o 
  -6   6   5     7184.47     7129.17    110.93 o 
  -5   6   5    11039.14    11060.38    186.22 o 
  -4   6   5     1246.61     1248.46     23.83 o 
  -3   6   5    14902.25    15075.72    289.23 o 
  -2   6   5     5033.59     5058.04     86.95 o 
  -1   6   5      665.19      662.17     14.33 o 
   0   6   5     2490.40     2518.21     45.28 o 
   1   6   5      386.47      356.00     10.22 o 
   2   6   5      173.12      172.80      5.61 o 
   3   6   5       26.51       38.49      4.90 o 
   4   6   5     6073.96     6113.06    105.80 o 
   5   6   5     2470.94     2471.61     97.89 o 
   6   6   5     1939.14     1979.54     51.07 o 
   7   6   5     2989.46     3055.02     93.18 o 
 -12   7   5     2427.71     2387.09     54.48 o 
 -11   7   5     2157.83     2094.23     48.02 o 
 -10   7   5     2553.53     2514.23     55.08 o 
  -9   7   5     4778.51     4588.44     93.33 o 
  -8   7   5     1166.02     1166.16     27.87 o 
  -7   7   5     2311.66     2327.31     39.23 o 
  -6   7   5     1785.51     1766.20     30.40 o 
  -5   7   5      376.86      367.78     12.20 o 
  -4   7   5      207.84      235.77      7.32 o 
  -3   7   5      374.26      424.82     10.51 o 
  -2   7   5     7106.92     7016.42    186.40 o 
  -1   7   5     6339.16     6206.06    118.47 o 
   0   7   5     2522.60     2535.76     45.68 o 
   1   7   5    12330.22    12224.04    235.64 o 
   2   7   5     3271.25     3234.42     49.98 o 
   3   7   5     2458.87     2398.88     57.03 o 
   4   7   5     5023.61     4806.35    121.04 o 
   5   7   5      504.44      523.36     22.67 o 
   6   7   5      412.05      424.99     21.07 o 
   7   7   5       19.79       30.59      9.25 o 
 -11   8   5      342.43      353.40     14.22 o 
 -10   8   5        4.04       -0.75      5.07 o 
  -9   8   5       42.68       47.20      6.82 o 
  -8   8   5      230.82      220.46      9.61 o 
  -7   8   5     1830.13     1829.96     31.81 o 
  -6   8   5       24.80       36.95      3.69 o 
  -5   8   5      379.42      406.61     10.75 o 
  -4   8   5     1913.08     1860.57     38.75 o 
  -3   8   5      307.50      342.59      9.20 o 
  -2   8   5      308.33      323.68      8.77 o 
  -1   8   5     2683.23     2710.66     54.69 o 
   0   8   5     1022.55      984.84     22.94 o 
   1   8   5      341.62      339.48      9.94 o 
   2   8   5        5.11        8.59      3.51 o 
   3   8   5     1486.06     1410.43     35.12 o 
   4   8   5        5.65        9.33      4.54 o 
   5   8   5       48.88       64.75      9.59 o 
   6   8   5      694.67      718.41     29.51 o 
   7   8   5        0.45       -7.41      7.16 o 
 -11   9   5     3826.65     3756.34     79.66 o 
 -10   9   5     3890.35     3959.42     82.67 o 
  -9   9   5     2234.89     2203.71     48.52 o 
  -8   9   5     4206.42     4092.53     83.47 o 
  -7   9   5      675.08      727.73     21.41 o 
  -6   9   5     2601.06     2650.91     48.41 o 
  -5   9   5     1050.91     1011.47     23.63 o 
  -4   9   5      125.22      129.23     10.33 o 
  -3   9   5     3035.51     2980.81     84.54 o 
  -2   9   5     2002.63     1989.46     41.68 o 
  -1   9   5    13919.32    13325.19    249.86 o 
   0   9   5     4128.71     4069.32     80.19 o 
   1   9   5     6754.85     6213.39    109.04 o 
   2   9   5     3423.50     3380.50     63.49 o 
   3   9   5     6596.43     6498.08    114.56 o 
   4   9   5     2192.81     2113.53     45.46 o 
   5   9   5     2392.54     2377.64     73.36 o 
   6   9   5      112.35      145.00     13.07 o 
 -11  10   5      197.56      217.93     13.46 o 
 -10  10   5       53.71       62.38      9.28 o 
  -9  10   5      378.21      393.95     20.42 o 
  -8  10   5      361.00      332.33     22.96 o 
  -7  10   5     3610.96     3495.46     70.21 o 
  -6  10   5       20.75       32.84      4.89 o 
  -5  10   5     3071.10     2843.61     57.75 o 
  -4  10   5     2303.28     2272.51     47.17 o 
  -3  10   5     1230.84     1236.51     28.01 o 
  -2  10   5     1349.42     1356.89     34.49 o 
  -1  10   5      602.23      646.32     17.16 o 
   0  10   5      221.25      196.38     10.50 o 
   1  10   5      922.06      900.81     19.97 o 
   2  10   5      538.76      525.67     13.93 o 
   3  10   5      401.79      424.24     12.47 o 
   4  10   5      314.76      292.56     11.51 o 
   5  10   5      551.87      596.29     27.73 o 
   6  10   5      392.93      400.84     21.07 o 
 -10  11   5      669.80      629.71     38.17 o 
  -9  11   5     2609.06     2459.82    137.76 o 
  -8  11   5      992.24      999.70     88.86 o 
  -7  11   5      568.79      637.30     20.89 o 
  -6  11   5      312.91      317.39     11.47 o 
  -5  11   5      518.50      503.95     14.67 o 
  -4  11   5      101.35      105.16      6.92 o 
  -3  11   5      250.86      237.57      9.41 o 
  -2  11   5      922.44      924.26     22.46 o 
  -1  11   5     3431.63     3200.14     64.62 o 
   0  11   5     2787.36     2669.06     55.09 o 
   1  11   5     1442.83     1431.82     32.33 o 
   2  11   5     2179.44     2101.26     40.85 o 
   3  11   5      964.86      957.34     21.89 o 
   4  11   5     1499.75     1461.94     34.59 o 
   5  11   5       44.45       43.07      9.42 o 
   6  11   5       65.38       71.63     11.61 o 
 -10  12   5        2.89        4.17     11.33 o 
  -9  12   5      305.55      267.16     25.64 o 
  -8  12   5     2370.54     2099.24    107.94 o 
  -7  12   5     2568.57     2633.09     64.25 o 
  -6  12   5     2354.32     2318.49     82.49 o 
  -5  12   5     6073.94     5860.37    113.91 o 
  -4  12   5     5139.15     5275.45    163.22 o 
  -3  12   5     5580.16     5696.74    155.34 o 
  -2  12   5     4937.39     5097.08    120.91 o 
  -1  12   5      850.14      779.56     20.20 o 
   0  12   5      232.22      248.23      9.84 o 
   1  12   5      136.98      130.74      7.43 o 
   2  12   5        2.25       -4.72      5.06 o 
   3  12   5      793.91      765.83     18.80 o 
   4  12   5     2012.43     2056.61     63.52 o 
   5  12   5     1573.36     1402.19     99.29 o 
  -9  13   5      240.05      240.33     25.05 o 
  -8  13   5      823.29      726.35     43.53 o 
  -7  13   5      369.15      330.34     17.92 o 
  -6  13   5       61.24       74.89      7.90 o 
  -5  13   5       17.82       30.04      5.35 o 
  -4  13   5      209.56      205.33      9.52 o 
  -3  13   5        2.72        3.89      4.23 o 
  -2  13   5      242.04      230.78     13.94 o 
  -1  13   5      173.29      164.11      8.27 o 
   0  13   5        5.88        9.16      4.14 o 
   1  13   5      109.20      123.89      7.64 o 
   2  13   5       67.34       78.24      6.39 o 
   3  13   5      430.27      426.53     13.06 o 
   4  13   5        5.99        0.55      5.51 o 
   5  13   5       12.76       43.07     14.65 o 
  -9  14   5      187.10      137.76     19.08 o 
  -8  14   5     2744.74     2353.79    107.34 o 
  -7  14   5      392.31      383.64     49.20 o 
  -6  14   5     2037.26     2127.51     58.27 o 
  -5  14   5     4185.50     4241.79     98.15 o 
  -4  14   5     3511.63     3385.66     79.86 o 
  -3  14   5     4244.42     4283.15    186.06 o 
  -2  14   5     3694.41     3602.77     84.55 o 
  -1  14   5      209.67      197.85      9.35 o 
   0  14   5      677.73      652.09     18.56 o 
   1  14   5       41.78       48.34      6.27 o 
   2  14   5      188.12      175.68      9.13 o 
   3  14   5      668.57      649.85     17.32 o 
   4  14   5     1229.59     1272.98     32.09 o 
  -8  15   5      542.33      505.70     35.78 o 
  -7  15   5      251.34      245.45     28.92 o 
  -6  15   5      674.30      688.40     23.18 o 
  -5  15   5       42.62       48.80      7.56 o 
  -4  15   5      234.34      220.76     12.12 o 
  -3  15   5      143.09      142.09     11.00 o 
  -2  15   5     1650.90     1625.81     43.38 o 
  -1  15   5      147.55      173.43     10.94 o 
   0  15   5     2049.49     1954.51     50.49 o 
   1  15   5     2276.40     2283.59     57.72 o 
   2  15   5     1802.23     1736.68     46.33 o 
   3  15   5     1560.80     1633.94     44.28 o 
   4  15   5      777.30      862.59     34.55 o 
  -7  16   5      667.74      716.73     54.27 o 
  -6  16   5      170.90      181.62     11.92 o 
  -5  16   5      147.41      163.08     11.12 o 
  -4  16   5     1446.50     1463.29     40.51 o 
  -3  16   5      461.08      437.97     17.75 o 
  -2  16   5       87.58       95.36      9.50 o 
  -1  16   5      388.36      409.18     17.12 o 
   0  16   5       51.30       57.42      8.31 o 
   1  16   5      202.97      201.06     12.45 o 
   2  16   5       49.95       51.63      8.34 o 
   3  16   5      615.51      577.70     21.83 o 
  -6  17   5       27.61       25.63      7.44 o 
  -5  17   5      105.65      121.87     10.97 o 
  -4  17   5      217.07      189.57     12.39 o 
  -3  17   5       41.69       52.51      8.35 o 
  -2  17   5      834.02      820.33     27.06 o 
  -1  17   5     3880.63     3672.63     88.11 o 
   0  17   5     2577.15     2500.26     63.29 o 
   1  17   5      980.69      978.51     30.66 o 
   2  17   5     4313.24     4265.53    101.09 o 
  -5  18   5       45.18       43.37      8.89 o 
  -4  18   5      991.74      998.02     31.45 o 
  -3  18   5        4.65        5.27      7.14 o 
  -2  18   5      115.49      136.90     11.30 o 
  -1  18   5      499.68      469.77     19.55 o 
   0  18   5      128.00      157.12     12.16 o 
 -12   0   6      959.49      904.27     36.26 o 
 -11   0   6       40.17       56.68     13.72 o 
 -10   0   6      486.47      455.96     21.71 o 
  -9   0   6     4405.10     4269.22    123.34 o 
  -8   0   6      658.64      645.34     25.09 o 
  -7   0   6     6178.89     6187.05    137.59 o 
  -6   0   6    16079.55    15979.20    346.54 o 
  -4   0   6    14601.06    14872.02    392.09 o 
  -3   0   6     3566.30     3564.80     98.85 o 
  -2   0   6     7949.86     8335.19    222.75 o 
  -1   0   6     4303.20     4295.13    143.72 o 
   0   0   6     2421.24     2467.40     71.05 o 
   1   0   6      248.85      229.27     10.28 o 
   2   0   6        5.23       20.03      6.13 o 
   3   0   6     7355.43     7005.85    190.16 o 
   4   0   6     1455.58     1546.99     49.54 o 
   5   0   6     3749.48     3356.26    140.74 o 
   6   0   6     4821.77     5326.60    217.07 o 
   7   0   6     1870.14     1787.26     85.28 o 
 -12   1   6      317.54      298.45     13.45 o 
 -11   1   6       55.16       58.84      7.57 o 
 -10   1   6      873.45      887.88     23.92 o 
  -9   1   6      469.29      447.98     14.67 o 
  -8   1   6      188.81      182.30      8.57 o 
  -7   1   6     1674.48     1640.20     28.71 o 
  -6   1   6      426.44      445.55     20.28 o 
  -5   1   6       47.54       53.18      4.15 o 
  -4   1   6      405.58      446.35     25.22 o 
  -3   1   6     1365.94     1353.67     45.10 o 
  -2   1   6       19.26       30.08      4.04 o 
  -1   1   6     1544.34     1500.10     32.35 o 
   0   1   6     2803.51     2779.42     56.10 o 
   1   1   6       35.59       46.33      4.06 o 
   2   1   6     3557.02     3339.98     56.14 o 
   3   1   6       16.57       36.93      4.36 o 
   4   1   6       29.85       20.04      5.21 o 
   5   1   6     1155.99     1099.56     39.21 o 
   6   1   6       15.61        8.81      9.06 o 
   7   1   6      454.23      545.54     26.13 o 
 -12   2   6       63.28       87.14      9.09 o 
 -11   2   6      226.22      218.96     11.10 o 
 -10   2   6      210.79      195.87     10.12 o 
  -9   2   6       67.91       79.28     11.19 o 
  -8   2   6     4153.01     3843.89     78.41 o 
  -7   2   6     2025.01     1993.26     41.84 o 
  -6   2   6     4304.88     4278.81     84.09 o 
  -5   2   6    10597.51    11270.52    219.45 o 
  -4   2   6     2841.41     2887.66     51.32 o 
  -3   2   6     7399.22     7584.86    128.66 o 
  -2   2   6     2071.99     2075.55     42.86 o 
  -1   2   6      292.36      314.11     10.15 o 
   0   2   6     1752.14     1785.53     37.86 o 
   1   2   6      379.31      394.14     10.02 o 
   2   2   6     1392.18     1427.15     26.72 o 
   3   2   6      355.71      364.42     10.62 o 
   4   2   6     2484.07     2552.59     57.78 o 
   5   2   6     3024.19     3153.45     94.24 o 
   6   2   6      872.77      837.97     36.97 o 
   7   2   6     3052.66     3105.87    174.43 o 
 -12   3   6     3353.18     3332.38     72.13 o 
 -11   3   6     2409.12     2464.10     54.86 o 
 -10   3   6     3180.17     3158.24     67.16 o 
  -9   3   6     3955.20     3767.73     89.75 o 
  -8   3   6     1266.06     1218.07     33.39 o 
  -7   3   6      796.48      892.54     20.73 o 
  -6   3   6      703.38      745.66     16.31 o 
  -5   3   6      407.15      436.73     10.96 o 
  -4   3   6     2303.19     2313.73     63.44 o 
  -3   3   6      939.33      909.66     18.62 o 
  -2   3   6     6257.09     6078.95    194.45 o 
  -1   3   6     8060.46     8674.88    212.70 o 
   0   3   6     4743.39     4704.97     91.50 o 
   1   3   6    10475.68    10158.78    161.06 o 
   2   3   6     6248.59     6284.32    101.74 o 
   3   3   6     1022.72      967.19     19.81 o 
   4   3   6     1522.50     1557.05     41.58 o 
   5   3   6       28.95       28.30      8.21 o 
   6   3   6      228.79      215.22     15.18 o 
   7   3   6        1.04        9.84     10.12 o 
 -12   4   6        0.65        2.78      7.23 o 
 -11   4   6        4.06       12.99      6.87 o 
 -10   4   6       83.69      105.11      9.74 o 
  -9   4   6       18.91       29.00      8.63 o 
  -8   4   6      688.86      645.05     20.65 o 
  -7   4   6     1786.41     1811.89     34.36 o 
  -6   4   6       73.90       87.43      5.10 o 
  -5   4   6      300.54      304.77     11.03 o 
  -4   4   6       18.31       18.01      3.08 o 
  -3   4   6     1986.64     2090.05     50.11 o 
  -2   4   6      587.89      616.45     14.18 o 
  -1   4   6      887.93      961.21     19.79 o 
   0   4   6       45.08       63.67      4.73 o 
   1   4   6      755.63      769.26     14.73 o 
   2   4   6       78.20       79.92      5.19 o 
   3   4   6        5.06        4.54      3.30 o 
   4   4   6      155.70      154.57     10.20 o 
   5   4   6        1.24      -11.06      7.37 o 
   6   4   6      190.38      210.55     15.39 o 
 -12   5   6     2219.01     2254.74     59.85 o 
 -11   5   6     2988.60     3046.71     76.29 o 
 -10   5   6     3965.94     3853.40     92.89 o 
  -9   5   6     1177.05     1174.83     33.27 o 
  -8   5   6     3829.45     3719.96    127.05 o 
  -7   5   6     1769.18     1787.57     52.33 o 
  -6   5   6      542.43      587.17     19.43 o 
  -5   5   6       83.79       88.53      4.98 o 
  -4   5   6     1979.15     2002.76     37.06 o 
  -3   5   6     5333.32     5254.24    115.16 o 
  -2   5   6     3721.66     3681.05     83.17 o 
  -1   5   6     7538.27     7513.44    128.06 o 
   0   5   6     8789.89     8790.45    272.08 o 
   1   5   6     8951.44     8593.19    135.65 o 
   2   5   6     2233.87     2175.45     39.02 o 
   3   5   6     3598.30     3534.21     55.07 o 
   4   5   6     1840.00     1852.93     57.13 o 
   5   5   6      460.88      410.57     20.37 o 
   6   5   6        8.16       33.07     12.23 o 
 -12   6   6      105.19      134.94     12.04 o 
 -11   6   6        0.80       -2.92      6.63 o 
 -10   6   6      243.39      231.92     12.73 o 
  -9   6   6      369.61      351.15     15.02 o 
  -8   6   6     1748.22     1626.81     91.54 o 
  -7   6   6     3123.31     3057.01     77.51 o 
  -6   6   6     3674.60     3671.42     65.02 o 
  -5   6   6     1348.94     1390.76     27.08 o 
  -4   6   6     2093.60     2064.26     38.23 o 
  -3   6   6      421.09      444.32     11.25 o 
  -2   6   6     2592.98     2752.51     78.38 o 
  -1   6   6      868.49      916.74     19.28 o 
   0   6   6      767.24      738.07     16.47 o 
   1   6   6      106.84      118.82      7.95 o 
   2   6   6     1704.71     1652.91     27.88 o 
   3   6   6     1396.66     1405.14     24.62 o 
   4   6   6      359.30      378.83     10.54 o 
   5   6   6      971.49     1079.99     56.06 o 
   6   6   6      715.31      683.42     42.94 o 
 -11   7   6      851.33      854.91     28.20 o 
 -10   7   6     1650.98     1645.98     44.86 o 
  -9   7   6     1522.90     1493.04     45.91 o 
  -8   7   6      128.86      136.44      9.41 o 
  -7   7   6     1363.46     1339.69     26.96 o 
  -6   7   6       93.15       91.84      5.65 o 
  -5   7   6        0.04        0.89      3.13 o 
  -4   7   6       55.43       58.60      4.51 o 
  -3   7   6     2591.45     2476.80     55.51 o 
  -2   7   6      485.29      524.40     12.64 o 
  -1   7   6      732.61      736.27     21.80 o 
   0   7   6     4764.62     4569.39     79.91 o 
   1   7   6     2232.81     2271.99     43.26 o 
   2   7   6     2070.99     1929.77     37.81 o 
   3   7   6      456.31      435.49     12.82 o 
   4   7   6        4.63        4.69      5.17 o 
   5   7   6      115.23      122.25     17.29 o 
   6   7   6        6.64       16.70     14.31 o 
 -11   8   6        0.24        2.80      6.73 o 
 -10   8   6      411.74      408.27     17.05 o 
  -9   8   6     2229.42     2076.49     53.54 o 
  -8   8   6      572.58      568.82     16.57 o 
  -7   8   6     8371.24     8164.71    142.52 o 
  -6   8   6     5347.03     5185.08    101.57 o 
  -5   8   6     6427.71     6565.61    168.33 o 
  -4   8   6     8997.93     8606.93    164.59 o 
  -3   8   6     2842.88     2919.99     69.46 o 
  -2   8   6     1355.48     1346.71     30.02 o 
  -1   8   6     2699.45     2520.61     51.88 o 
   0   8   6       57.64       49.99      5.20 o 
   1   8   6      231.21      203.56      7.92 o 
   2   8   6     2346.24     2295.20     44.09 o 
   3   8   6     1811.40     1685.86     34.33 o 
   4   8   6     2755.35     2873.08     61.95 o 
   5   8   6     2047.93     2108.10     93.03 o 
   6   8   6     2734.21     2765.27    122.85 o 
 -11   9   6        5.27        8.92      6.96 o 
 -10   9   6      382.73      376.89     16.82 o 
  -9   9   6       19.37       19.21      6.52 o 
  -8   9   6        6.01       10.00      4.89 o 
  -7   9   6       23.64       37.64      5.28 o 
  -6   9   6      370.23      374.72     12.29 o 
  -5   9   6      108.51      112.89      6.99 o 
  -4   9   6        1.18       -1.82      3.63 o 
  -3   9   6      692.52      657.82     17.42 o 
  -2   9   6       48.70       40.91      5.05 o 
  -1   9   6      206.03      179.91      8.21 o 
   0   9   6      643.32      623.39     17.03 o 
   1   9   6       15.54       16.20      4.93 o 
   2   9   6      613.43      619.70     15.97 o 
   3   9   6      143.70      154.45      7.87 o 
   4   9   6       37.32       45.18      6.58 o 
   5   9   6      288.32      279.66     15.74 o 
 -10  10   6        1.36       -5.28      7.45 o 
  -9  10   6      563.40      533.92     27.73 o 
  -8  10   6     3595.62     3465.98     89.26 o 
  -7  10   6     1733.38     1627.95     36.34 o 
  -6  10   6     3888.90     3778.23     75.66 o 
  -5  10   6     7135.50     6934.01    133.36 o 
  -4  10   6     1705.52     1719.40     45.23 o 
  -3  10   6     1814.70     1807.49     71.56 o 
  -2  10   6     2544.13     2478.63     51.70 o 
  -1  10   6     1165.74     1152.05     27.28 o 
   0  10   6      139.44      137.24      7.62 o 
   1  10   6       73.14       78.36     10.40 o 
   2  10   6     2712.24     2697.14     51.40 o 
   3  10   6      615.60      618.22     16.59 o 
   4  10   6     2349.47     2374.04     52.84 o 
   5  10   6     1649.39     1717.50     47.87 o 
 -10  11   6      223.97      224.95     33.40 o 
  -9  11   6     1707.70     1677.77    115.69 o 
  -8  11   6     1690.12     1655.00     69.41 o 
  -7  11   6      411.39      374.42     20.94 o 
  -6  11   6       40.05       64.14      8.09 o 
  -5  11   6      247.83      251.64     10.35 o 
  -4  11   6     1575.04     1547.68     34.66 o 
  -3  11   6        9.60        8.89      4.23 o 
  -2  11   6     3028.58     2944.37     60.52 o 
  -1  11   6     5171.00     5024.87     98.90 o 
   0  11   6     1035.07     1004.82     24.91 o 
   1  11   6     4145.09     4093.48     82.17 o 
   2  11   6     2100.71     1983.18     43.62 o 
   3  11   6      627.69      636.36     16.98 o 
   4  11   6     1864.65     1848.85     43.04 o 
   5  11   6        3.27        0.76      6.91 o 
 -10  12   6       69.61       81.10     18.49 o 
  -9  12   6        4.98       15.77      8.40 o 
  -8  12   6        3.59       11.30      6.29 o 
  -7  12   6      903.01      933.31     33.83 o 
  -6  12   6     1148.07     1088.33     41.60 o 
  -5  12   6       34.48       39.16      5.64 o 
  -4  12   6     1614.12     1618.52     36.37 o 
  -3  12   6        6.83        7.95      4.30 o 
  -2  12   6      171.76      147.73      8.15 o 
  -1  12   6      317.10      311.62     11.71 o 
   0  12   6        4.40       -0.23      4.50 o 
   1  12   6      149.58      141.69      8.55 o 
   2  12   6       31.00       41.20      6.51 o 
   3  12   6     1429.60     1461.29     31.46 o 
   4  12   6      183.90      193.46     10.77 o 
  -9  13   6      612.52      587.40     39.36 o 
  -8  13   6     2413.10     2252.11     70.20 o 
  -7  13   6      642.43      700.19     23.05 o 
  -6  13   6       18.32       21.39      6.46 o 
  -5  13   6       15.89       14.49      4.94 o 
  -4  13   6      296.46      300.36     11.66 o 
  -3  13   6     3479.48     3554.82     72.45 o 
  -2  13   6     1247.02     1169.28     28.23 o 
  -1  13   6     4281.33     4163.02     83.71 o 
   0  13   6     4791.93     4683.32     93.61 o 
   1  13   6     2310.77     2218.08     48.44 o 
   2  13   6     3484.44     3449.99     71.36 o 
   3  13   6     1621.15     1600.71     34.24 o 
   4  13   6      132.40      142.56     10.34 o 
  -8  14   6       18.36       20.08      9.42 o 
  -7  14   6      852.32      846.45     33.10 o 
  -6  14   6      528.78      516.84     19.36 o 
  -5  14   6      545.97      498.35     18.81 o 
  -4  14   6     1398.39     1379.49     37.98 o 
  -3  14   6      123.97      133.36      8.70 o 
  -2  14   6       59.19       67.43      6.61 o 
  -1  14   6      700.22      677.68     31.12 o 
   0  14   6      266.31      276.03     12.97 o 
   1  14   6        5.70        6.61      5.40 o 
   2  14   6      115.97      120.67      8.91 o 
   3  14   6      578.87      596.18     17.02 o 
  -8  15   6     1054.61     1015.63     79.31 o 
  -7  15   6      181.10      171.78     14.54 o 
  -6  15   6      265.96      285.98     29.73 o 
  -5  15   6      135.29      131.51     10.59 o 
  -4  15   6      458.97      434.05     23.26 o 
  -3  15   6       79.27       73.07      8.78 o 
  -2  15   6     1895.81     1945.11     50.72 o 
  -1  15   6      905.33      854.42     27.49 o 
   0  15   6     1750.12     1690.81     45.65 o 
   1  15   6     1402.11     1404.32     39.63 o 
   2  15   6      460.97      466.03     19.08 o 
  -7  16   6     1653.38     1667.15     56.51 o 
  -6  16   6     1646.83     1622.18     57.80 o 
  -5  16   6     2733.81     2718.73     67.79 o 
  -4  16   6     1849.16     1907.67     51.43 o 
  -3  16   6     1499.52     1494.10     41.60 o 
  -2  16   6      972.67      929.65     29.35 o 
  -1  16   6       43.03       43.61      8.22 o 
   0  16   6      733.95      742.56     25.55 o 
   1  16   6      380.92      365.48     16.87 o 
  -5  17   6       29.05       37.46      8.57 o 
  -4  17   6       33.81       38.61      8.36 o 
  -3  17   6       95.31      116.90     10.94 o 
  -2  17   6        1.92       -1.41      6.38 o 
  -1  17   6       97.28      107.46     10.88 o 
   0  17   6        1.14       -3.17      6.91 o 
 -12   1   7     2294.35     2217.38     72.30 o 
 -11   1   7     3216.50     3160.62     96.47 o 
 -10   1   7     2962.64     2896.46     88.34 o 
  -9   1   7     1629.78     1624.16     53.13 o 
  -8   1   7     1142.15     1087.71     37.74 o 
  -7   1   7        4.97       13.08      4.64 o 
  -6   1   7       55.37       73.69      6.30 o 
  -5   1   7     2470.74     2536.83     79.19 o 
  -4   1   7     1362.17     1335.05     36.32 o 
  -3   1   7     2935.88     3074.86     61.94 o 
  -2   1   7     8029.98     8058.42    264.25 o 
  -1   1   7     5746.54     5856.66    113.13 o 
   0   1   7     6435.52     6338.85    122.45 o 
   1   1   7     4980.99     4951.00     88.59 o 
   2   1   7     2055.36     2032.08     37.20 o 
   3   1   7     1384.23     1328.34     26.37 o 
   4   1   7      529.64      574.81     16.23 o 
   5   1   7        1.89       -0.31      5.60 o 
 -12   2   7       15.92       17.19     15.51 o 
 -11   2   7       39.29       61.39     11.03 o 
 -10   2   7     1032.89     1020.39     37.72 o 
  -9   2   7      405.35      403.93     19.81 o 
  -8   2   7     4036.72     4048.71    116.80 o 
  -7   2   7     2282.75     2349.10     55.86 o 
  -6   2   7     3212.57     3375.52     67.35 o 
  -5   2   7     1627.28     1593.44     34.56 o 
  -4   2   7     3292.92     3511.25     93.31 o 
  -3   2   7     1004.93     1044.61     28.75 o 
  -2   2   7     1554.21     1544.88     39.16 o 
  -1   2   7      193.92      200.75      8.85 o 
   0   2   7       64.82       69.85      6.12 o 
   1   2   7      644.30      649.49     16.16 o 
   2   2   7      905.49      947.09     20.36 o 
   3   2   7     1522.56     1521.95     29.35 o 
   4   2   7      688.76      777.76     19.81 o 
   5   2   7     2877.63     2841.57     63.93 o 
 -12   3   7     1095.87     1121.43     42.58 o 
 -11   3   7      101.16      118.65     13.49 o 
 -10   3   7     1571.48     1521.69     66.79 o 
  -9   3   7      807.16      770.76     30.15 o 
  -8   3   7        9.44        8.23      5.27 o 
  -7   3   7      545.25      544.44     17.57 o 
  -6   3   7     1099.93     1098.15     25.70 o 
  -5   3   7       90.20       94.59      6.47 o 
  -4   3   7       37.90       49.74      5.28 o 
  -3   3   7     1782.21     1766.22     38.00 o 
  -2   3   7      204.97      206.44      8.63 o 
  -1   3   7     1367.83     1442.94     44.33 o 
   0   3   7     4828.01     4531.00    130.32 o 
   1   3   7      139.19      150.57      8.50 o 
   2   3   7      827.17      816.12     17.82 o 
   3   3   7      435.92      427.52     12.02 o 
   4   3   7       11.47       14.77      6.99 o 
   5   3   7        6.82       10.64      6.07 o 
 -12   4   7       31.84       16.33      9.67 o 
 -11   4   7      308.62      274.47     14.45 o 
 -10   4   7      175.14      162.37     13.28 o 
  -9   4   7     5521.03     5368.03    152.81 o 
  -8   4   7     3174.49     3188.53    114.38 o 
  -7   4   7     4911.98     5168.41    100.54 o 
  -6   4   7     6898.09     7036.40    155.45 o 
  -5   4   7     3831.89     3797.82     75.30 o 
  -4   4   7     8301.62     8258.26    157.04 o 
  -3   4   7     4608.75     4724.34     92.25 o 
  -2   4   7        8.65       17.64      4.18 o 
  -1   4   7     1034.18      988.41     23.89 o 
   0   4   7      510.32      478.07     14.48 o 
   1   4   7     1500.35     1469.84     33.71 o 
   2   4   7      289.63      316.51      9.63 o 
   3   4   7     3609.58     3616.88     61.86 o 
   4   4   7     4629.10     4659.05     86.90 o 
   5   4   7     1541.84     1605.70     48.55 o 
 -11   5   7       67.37       78.35      9.41 o 
 -10   5   7      943.31      951.33     29.58 o 
  -9   5   7        5.96        5.19      5.83 o 
  -8   5   7        0.12        7.25      6.71 o 
  -7   5   7      869.30      834.06     34.60 o 
  -6   5   7     1184.39     1179.75     27.26 o 
  -5   5   7       19.23       19.99      4.42 o 
  -4   5   7      360.46      373.06     12.05 o 
  -3   5   7     5487.18     5686.69    201.59 o 
  -2   5   7      104.06      106.45      6.57 o 
  -1   5   7     1017.08      980.14     23.73 o 
   0   5   7      579.42      606.66     16.93 o 
   1   5   7      128.91      124.44      7.54 o 
   2   5   7      789.02      725.79     16.44 o 
   3   5   7      907.34      924.66     20.00 o 
   4   5   7      199.13      226.13      9.91 o 
   5   5   7      174.34      183.68     15.16 o 
 -11   6   7      213.81      219.61     13.40 o 
 -10   6   7      514.43      536.05     20.20 o 
  -9   6   7     1048.36      943.41     42.31 o 
  -8   6   7     3042.40     3072.92     63.45 o 
  -7   6   7     3906.12     3850.37     68.61 o 
  -6   6   7     1956.41     2016.83     40.49 o 
  -5   6   7     5954.66     6132.47    143.40 o 
  -4   6   7     2205.71     2266.45     47.36 o 
  -3   6   7     1367.27     1316.26     56.29 o 
  -2   6   7     2091.59     2220.59     46.66 o 
  -1   6   7      125.93      147.43      7.80 o 
   0   6   7      776.85      791.72     20.39 o 
   1   6   7      126.19      143.24      7.84 o 
   2   6   7     2963.43     2947.59     77.90 o 
   3   6   7     1027.81     1029.34     36.15 o 
   4   6   7     1988.16     1953.29     52.45 o 
   5   6   7     2845.49     2787.81     90.05 o 
 -11   7   7     2855.62     2848.29     72.41 o 
 -10   7   7      214.52      220.77     12.96 o 
  -9   7   7     2607.63     2482.24     76.72 o 
  -8   7   7      800.60      792.86     28.14 o 
  -7   7   7      327.13      307.88     10.02 o 
  -6   7   7       24.55       31.52      4.33 o 
  -5   7   7       30.23       25.96      4.19 o 
  -4   7   7     3932.10     4055.62     80.26 o 
  -3   7   7     2872.35     2924.29     84.55 o 
  -2   7   7     3033.09     3007.84    104.82 o 
  -1   7   7     5416.43     5198.52    126.61 o 
   0   7   7     2266.48     2093.67     52.25 o 
   1   7   7     3540.66     3382.75     79.86 o 
   2   7   7     1184.41     1121.28     28.30 o 
   3   7   7      587.98      552.53     17.75 o 
   4   7   7     1350.31     1343.05     39.06 o 
   5   7   7       20.63       24.26     12.52 o 
 -11   8   7      195.59      217.25     13.49 o 
 -10   8   7       68.04       72.85      8.95 o 
  -9   8   7      455.29      454.68     17.90 o 
  -8   8   7      514.97      501.52     15.56 o 
  -7   8   7        6.81        7.36      3.93 o 
  -6   8   7      612.78      617.25     20.31 o 
  -5   8   7        1.31       -2.15      3.57 o 
  -4   8   7       77.34       97.89      6.79 o 
  -3   8   7     1408.79     1427.10     48.78 o 
  -2   8   7      171.67      172.92     10.28 o 
  -1   8   7       36.50       26.85      6.48 o 
   0   8   7      421.97      431.44     16.72 o 
   1   8   7      604.63      565.19     19.87 o 
   2   8   7       37.81       44.24      6.79 o 
   3   8   7      235.60      249.92     13.37 o 
   4   8   7      249.92      274.07     14.65 o 
 -10   9   7     2736.95     2562.41     80.49 o 
  -9   9   7     1081.48     1049.62     38.79 o 
  -8   9   7       76.80      112.40      9.06 o 
  -7   9   7     1635.61     1626.50     51.82 o 
  -6   9   7      427.65      424.88     15.68 o 
  -5   9   7      122.36      125.06      7.47 o 
  -4   9   7      974.48      952.99     23.59 o 
  -3   9   7     5976.96     5806.09    122.23 o 
  -2   9   7     5838.42     5476.40    127.56 o 
  -1   9   7     4261.56     4027.30     93.29 o 
   0   9   7     3409.56     3291.91     78.04 o 
   1   9   7      711.95      680.28     22.69 o 
   2   9   7     4182.68     3958.55     95.79 o 
   3   9   7     1577.37     1467.06     35.93 o 
   4   9   7      167.60      172.28     12.36 o 
 -10  10   7      287.11      259.47     19.98 o 
  -9  10   7      686.01      679.20     44.43 o 
  -8  10   7      891.73      933.14     28.10 o 
  -7  10   7      935.07      937.01     23.92 o 
  -6  10   7     1301.17     1217.52     29.07 o 
  -5  10   7      337.01      327.39     26.60 o 
  -4  10   7      883.09      886.74     22.77 o 
  -3  10   7      677.88      628.43     20.05 o 
  -2  10   7       32.58       32.02      5.85 o 
  -1  10   7      561.47      530.20     18.17 o 
   0  10   7       76.52       93.10      8.69 o 
   1  10   7      534.81      529.39     19.71 o 
   2  10   7        6.81       -1.24      5.44 o 
   3  10   7      792.47      815.09     23.58 o 
   4  10   7      530.46      532.55     21.20 o 
  -9  11   7      664.18      630.81     47.71 o 
  -8  11   7       83.07       95.04      9.41 o 
  -7  11   7      155.08      162.58      9.00 o 
  -6  11   7       80.59      105.92     14.74 o 
  -5  11   7      505.29      496.20     15.40 o 
  -4  11   7      455.38      436.43     14.34 o 
  -3  11   7      568.57      529.54     16.17 o 
  -2  11   7     2173.04     2087.05     60.68 o 
  -1  11   7     2354.84     2237.69     48.44 o 
   0  11   7      372.36      339.21     12.74 o 
   1  11   7     1799.08     1747.52     46.70 o 
   2  11   7      372.16      351.14     16.09 o 
   3  11   7      159.38      167.12     10.45 o 
  -9  12   7     1569.16     1534.03     52.92 o 
  -8  12   7     1280.10     1329.28     44.69 o 
  -7  12   7     2812.46     2813.06     59.38 o 
  -6  12   7     3327.25     3326.52     68.63 o 
  -5  12   7     3082.96     3088.29     90.66 o 
  -4  12   7     1774.28     1661.74     41.40 o 
  -3  12   7     1685.20     1726.18     39.03 o 
  -2  12   7      311.60      294.79     11.73 o 
  -1  12   7      159.74      143.00      8.63 o 
   0  12   7      195.71      204.00      9.97 o 
   1  12   7      358.75      344.69     13.15 o 
   2  12   7      969.22      944.71     29.80 o 
   3  12   7      938.47      973.52     27.11 o 
  -8  13   7      233.58      243.55     25.08 o 
  -7  13   7      100.58      109.86      8.48 o 
  -6  13   7       51.57       52.84      7.14 o 
  -5  13   7      357.38      335.15     13.05 o 
  -4  13   7       81.33       78.49      7.62 o 
  -3  13   7       63.62       63.07      6.91 o 
  -2  13   7      157.11      157.23      8.89 o 
  -1  13   7       96.97       92.99      7.90 o 
   0  13   7      388.36      353.56     13.35 o 
   1  13   7        9.92        8.34      5.80 o 
   2  13   7      136.30      167.76     12.08 o 
  -7  14   7     2153.91     2368.33    132.88 o 
  -6  14   7     1436.86     1447.78     60.40 o 
  -5  14   7     2437.36     2427.66     74.24 o 
  -4  14   7     1546.91     1585.03     44.91 o 
  -3  14   7      715.07      688.47     29.18 o 
  -2  14   7     1204.83     1167.25     29.30 o 
  -1  14   7       39.54       65.89      7.08 o 
   0  14   7      287.27      282.54     12.27 o 
   1  14   7       39.99       53.09      7.26 o 
  -6  15   7        0.35       -4.09      6.06 o 
  -5  15   7      110.54      122.20     10.88 o 
  -4  15   7      568.17      562.01     21.43 o 
  -3  15   7      307.16      313.19     48.30 o 
  -2  15   7     1453.69     1517.28     51.40 o 
  -1  15   7     1601.58     1527.81     51.59 o 
   0  15   7      367.19      365.73     14.15 o 
  -5  16   7       94.80      101.55     10.54 o 
  -4  16   7      580.55      575.97     22.10 o 
  -3  16   7        2.33       -6.42      7.28 o 
  -2  16   7       41.77       44.15      8.58 o 
 -11   0   8     1641.86     1501.61     74.54 o 
 -10   0   8     1046.74     1059.71     56.06 o 
  -9   0   8     3879.56     3656.22    152.67 o 
  -8   0   8     1739.44     1797.83    144.32 o 
  -7   0   8     3749.66     3823.30    108.28 o 
  -6   0   8    10708.03    10649.73    284.65 o 
  -5   0   8     2901.29     2991.55     86.84 o 
  -4   0   8     1402.00     1482.60     47.44 o 
  -3   0   8     2993.06     2851.70     83.07 o 
  -2   0   8      802.77      822.15     30.33 o 
  -1   0   8        3.52        4.09      7.16 o 
   0   0   8       36.12       18.68      7.72 o 
   1   0   8     3607.81     3601.53    104.36 o 
   2   0   8     2215.72     2318.30     59.79 o 
   3   0   8     3049.65     3114.04     77.65 o 
   4   0   8     1952.24     1979.03     99.59 o 
 -11   1   8       66.15       61.47     11.63 o 
 -10   1   8     1140.22     1068.10     49.80 o 
  -9   1   8       36.55       45.51      9.06 o 
  -8   1   8      108.94      114.98      8.04 o 
  -7   1   8      178.77      178.21      9.09 o 
  -6   1   8        0.35       -4.76      4.61 o 
  -5   1   8     1659.47     1789.07     39.59 o 
  -4   1   8       47.08       48.61      5.87 o 
  -3   1   8     2727.78     2726.29     56.57 o 
  -2   1   8      147.66      145.09      7.94 o 
  -1   1   8       63.96       72.14      6.62 o 
   0   1   8     1817.06     1722.68     43.47 o 
   1   1   8      868.70      840.30     22.69 o 
   2   1   8      293.27      287.58     10.03 o 
   3   1   8      793.30      757.22     18.09 o 
   4   1   8       36.42       56.01      7.70 o 
 -11   2   8      262.93      274.40     32.80 o 
 -10   2   8     1301.78     1288.09     45.52 o 
  -9   2   8      449.70      467.06     22.96 o 
  -8   2   8     3217.37     3257.03     66.42 o 
  -7   2   8     2068.26     2069.58     63.63 o 
  -6   2   8     1556.84     1649.70     36.63 o 
  -5   2   8     6638.52     6718.52    176.63 o 
  -4   2   8      524.44      569.11     16.42 o 
  -3   2   8      117.40      113.92      7.44 o 
  -2   2   8      232.25      225.63      9.70 o 
  -1   2   8      240.56      236.53     10.07 o 
   0   2   8      378.54      455.27     14.76 o 
   1   2   8      247.77      254.72     11.10 o 
   2   2   8     1915.25     1992.60     40.30 o 
   3   2   8     1205.46     1274.76     26.28 o 
   4   2   8      607.16      586.85     19.31 o 
 -11   3   8     1997.55     1978.95     65.36 o 
 -10   3   8      624.65      644.00     33.69 o 
  -9   3   8      355.67      380.05     19.60 o 
  -8   3   8     1014.10      967.88     28.03 o 
  -7   3   8      412.06      430.60     13.92 o 
  -6   3   8      350.06      350.39     12.28 o 
  -5   3   8     1690.11     1743.89     45.02 o 
  -4   3   8     2362.64     2424.66     66.77 o 
  -3   3   8     2285.14     2235.83     48.00 o 
  -2   3   8     4093.80     4225.42    101.83 o 
  -1   3   8     6516.07     6483.16    125.94 o 
   0   3   8     1329.12     1268.68     30.30 o 
   1   3   8     3292.14     3255.33     67.53 o 
   2   3   8     1041.53     1062.82     26.25 o 
   3   3   8       48.52       43.53      5.87 o 
   4   3   8       54.37       63.65      8.33 o 
 -11   4   8        3.09       16.96      9.85 o 
 -10   4   8        4.34        8.62      7.79 o 
  -9   4   8       18.87       19.37      7.98 o 
  -8   4   8      230.62      222.88     11.67 o 
  -7   4   8      215.98      216.74      9.76 o 
  -6   4   8      192.03      198.01      9.29 o 
  -5   4   8      591.12      582.88     20.40 o 
  -4   4   8       41.88       74.71     26.74 o 
  -3   4   8        1.22        4.26      6.97 o 
  -2   4   8       26.25       36.50      6.28 o 
  -1   4   8       32.73       58.19      6.67 o 
   0   4   8        0.16       -3.17      4.44 o 
   1   4   8      142.39      161.15      8.98 o 
   2   4   8        1.70        1.88      4.78 o 
   3   4   8      151.34      157.82      8.02 o 
   4   4   8        5.79        4.64      6.22 o 
 -11   5   8     1585.06     1650.73     57.25 o 
 -10   5   8      274.46      289.93     17.50 o 
  -9   5   8     1537.34     1526.38     51.42 o 
  -8   5   8        0.80        2.60      5.88 o 
  -7   5   8      346.47      348.66     12.37 o 
  -6   5   8      216.81      220.08      9.83 o 
  -5   5   8     3291.53     3382.69    128.86 o 
  -4   5   8     3230.24     3290.00    152.96 o 
  -3   5   8     2673.79     2803.14    134.62 o 
  -2   5   8     6265.84     6322.24    277.52 o 
  -1   5   8     1827.95     1783.27     39.86 o 
   0   5   8     4848.67     4542.94    146.86 o 
   1   5   8     1425.63     1393.43     33.28 o 
   2   5   8     1601.68     1507.70     32.31 o 
   3   5   8      266.76      295.29     22.06 o 
   4   5   8        8.32       10.54      9.71 o 
 -11   6   8      139.55      151.88     14.93 o 
 -10   6   8      624.34      629.51     30.12 o 
  -9   6   8     1408.22     1381.06     47.44 o 
  -8   6   8     1748.78     1737.20     45.08 o 
  -7   6   8      946.99      954.21     23.90 o 
  -6   6   8     1360.66     1422.86     54.32 o 
  -5   6   8      775.24      757.28     20.19 o 
  -4   6   8      139.82      151.96      8.30 o 
  -3   6   8      393.85      398.67     20.23 o 
  -2   6   8      399.43      383.46     24.02 o 
  -1   6   8       39.74       47.44      6.10 o 
   0   6   8      209.65      217.10     12.43 o 
   1   6   8      889.91      880.98     27.96 o 
   2   6   8     1171.69     1195.22     35.11 o 
   3   6   8      729.30      724.22     22.16 o 
 -10   7   8      335.21      359.75     20.45 o 
  -9   7   8      489.78      469.67     31.01 o 
  -8   7   8      136.36      128.34      9.70 o 
  -7   7   8       56.98       61.00      6.77 o 
  -6   7   8      350.54      368.99     15.67 o 
  -5   7   8      213.33      231.02     10.09 o 
  -4   7   8      648.26      674.81     26.63 o 
  -3   7   8      562.19      558.15     19.53 o 
  -2   7   8     1253.94     1210.92     46.04 o 
  -1   7   8     1770.41     1699.42     44.69 o 
   0   7   8     1176.49     1104.00     32.44 o 
   1   7   8      526.34      538.06     26.46 o 
   2   7   8       88.06       91.89     10.05 o 
   3   7   8       46.90       61.99      8.27 o 
 -10   8   8      328.64      306.27     18.76 o 
  -9   8   8     2573.17     2421.18    107.94 o 
  -8   8   8     3017.92     3057.31     96.61 o 
  -7   8   8     2416.13     2517.41    136.26 o 
  -6   8   8     6205.17     6360.48    142.20 o 
  -5   8   8      833.32      890.83     56.81 o 
  -4   8   8     1571.49     1529.05     40.82 o 
  -3   8   8     1273.29     1228.39     57.75 o 
  -2   8   8        4.23        4.51      5.26 o 
  -1   8   8        3.42       -0.57      9.56 o 
   0   8   8      451.75      457.90     18.16 o 
   1   8   8     1946.51     1984.80     51.99 o 
   2   8   8      587.54      573.28     23.52 o 
   3   8   8     2601.94     2678.76     67.66 o 
 -10   9   8      140.17      128.81     19.68 o 
  -9   9   8       34.19       22.66     12.52 o 
  -8   9   8      346.86      341.39     18.96 o 
  -7   9   8       30.65       32.16     10.73 o 
  -6   9   8        0.64       -3.83      5.62 o 
  -5   9   8      450.98      467.33     17.67 o 
  -4   9   8       34.65       37.87      6.87 o 
  -3   9   8       76.76       94.10      8.83 o 
  -2   9   8      402.65      391.16     41.31 o 
  -1   9   8       83.67       81.27      8.49 o 
   0   9   8      583.81      567.25     20.79 o 
   1   9   8       87.58       88.72      9.63 o 
   2   9   8        1.18      -11.39      7.59 o 
  -9  10   8      514.54      570.11     36.97 o 
  -8  10   8     1483.25     1522.18     50.78 o 
  -7  10   8     4667.91     4832.07    111.03 o 
  -6  10   8      673.84      666.11     22.59 o 
  -5  10   8     1775.22     1598.20     52.08 o 
  -4  10   8     2038.79     2050.95     71.85 o 
  -3  10   8       68.37       85.72      8.91 o 
  -2  10   8      852.75      807.92     25.88 o 
  -1  10   8        6.06       13.18      6.48 o 
   0  10   8      387.44      352.02     19.34 o 
   1  10   8      464.67      468.97     19.47 o 
   2  10   8     3426.23     3296.64     80.96 o 
  -8  11   8      353.80      367.57     22.36 o 
  -7  11   8       57.24       64.60      8.56 o 
  -6  11   8      321.15      293.92     14.21 o 
  -5  11   8       97.42      110.01     10.61 o 
  -4  11   8     2781.12     2795.99     68.71 o 
  -3  11   8     1436.38     1409.53     39.46 o 
  -2  11   8      799.56      835.89     27.11 o 
  -1  11   8     2038.47     2006.51     52.64 o 
   0  11   8     1343.09     1226.95     52.79 o 
   1  11   8      997.46      874.41     28.80 o 
  -8  12   8      153.87      155.99     13.92 o 
  -7  12   8      137.03      147.74     11.23 o 
  -6  12   8      738.58      731.72     24.32 o 
  -5  12   8       53.64       59.09      8.25 o 
  -4  12   8      128.80      144.70     10.83 o 
  -3  12   8      432.75      401.14     19.49 o 
  -2  12   8       88.46       98.54     10.32 o 
  -1  12   8       91.55       87.55     13.05 o 
   0  12   8      101.46      109.41     14.40 o 
   1  12   8      552.54      554.75     25.69 o 
  -7  13   8      122.69      129.78     10.90 o 
  -6  13   8      261.12      261.14     19.83 o 
  -5  13   8     1017.03     1027.33     31.28 o 
  -4  13   8     1152.85     1170.98     34.53 o 
  -3  13   8     3212.62     3131.06     76.66 o 
  -2  13   8     1654.98     1670.57     45.65 o 
  -1  13   8      552.98      543.80     21.23 o 
   0  13   8     5180.92     4865.98    169.57 o 
  -5  14   8       12.17       27.48      7.90 o 
  -4  14   8       99.25      120.27     11.08 o 
  -3  14   8      621.12      589.42     22.27 o 
  -2  14   8      280.88      293.20     15.37 o 
 -10   1   9      362.25      382.73     21.29 o 
  -9   1   9      280.74      242.38     16.23 o 
  -8   1   9       24.30       22.38      5.85 o 
  -7   1   9     2196.31     2367.86     50.87 o 
  -6   1   9      413.81      421.79     14.24 o 
  -5   1   9      583.16      602.29     17.94 o 
  -4   1   9     3568.40     3585.53     73.27 o 
  -3   1   9     3423.97     3441.91     70.81 o 
  -2   1   9     2921.20     2873.01     77.90 o 
  -1   1   9     3721.72     3599.50     83.67 o 
   0   1   9     1384.41     1443.31     34.64 o 
   1   1   9      470.76      457.58     16.15 o 
   2   1   9      608.72      603.83     19.59 o 
 -10   2   9      895.46      906.73     36.04 o 
  -9   2   9      963.89      991.73     53.08 o 
  -8   2   9     1668.78     1741.50     39.31 o 
  -7   2   9     2042.92     2099.96     45.96 o 
  -6   2   9       31.69       24.90      5.96 o 
  -5   2   9     2561.04     2528.24     77.47 o 
  -4   2   9      101.13      106.03      8.11 o 
  -3   2   9       71.62       73.90      7.28 o 
  -2   2   9        2.45        5.87     12.88 o 
  -1   2   9       12.25       24.75      5.91 o 
   0   2   9     2009.11     2010.82     45.37 o 
   1   2   9      192.09      226.57     11.27 o 
   2   2   9      673.93      694.28     21.32 o 
 -10   3   9      284.07      286.52     18.34 o 
  -9   3   9      156.09      156.14     13.90 o 
  -8   3   9      167.39      163.68      9.81 o 
  -7   3   9      340.42      353.39     16.28 o 
  -6   3   9        2.64       -1.29      5.02 o 
  -5   3   9      979.22     1037.97     46.31 o 
  -4   3   9       27.23       35.15      5.92 o 
  -3   3   9      185.79      201.10     10.11 o 
  -2   3   9     4008.64     4171.72     84.65 o 
  -1   3   9      106.32      120.82      8.86 o 
   0   3   9      315.62      318.80     12.94 o 
   1   3   9      375.30      360.70     14.31 o 
   2   3   9        0.69       10.66      6.14 o 
 -10   4   9     1123.20     1085.33     54.86 o 
  -9   4   9     2904.15     2914.10    151.17 o 
  -8   4   9     3368.73     3510.38    102.86 o 
  -7   4   9     1676.42     1800.29     43.75 o 
  -6   4   9     3363.84     3498.83     71.76 o 
  -5   4   9     1510.69     1557.95     36.12 o 
  -4   4   9      454.58      439.49     15.49 o 
  -3   4   9      248.83      253.55     11.05 o 
  -2   4   9       11.95       15.15      5.67 o 
  -1   4   9      978.40     1055.98     27.29 o 
   0   4   9      375.79      397.71     14.67 o 
   1   4   9     2346.00     2406.94     53.21 o 
   2   4   9     1423.72     1441.82     35.57 o 
 -10   5   9       79.24       93.01     13.28 o 
  -9   5   9      409.09      395.41     39.36 o 
  -8   5   9       90.72      108.06      8.71 o 
  -7   5   9        4.81        4.72      5.51 o 
  -6   5   9       19.10       20.70      5.88 o 
  -5   5   9     1328.26     1340.79     46.57 o 
  -4   5   9        7.32        5.41      6.03 o 
  -3   5   9      106.09      125.01      8.56 o 
  -2   5   9     1017.16     1028.40     26.47 o 
  -1   5   9       13.29       14.31      5.72 o 
   0   5   9      158.93      176.15     11.92 o 
   1   5   9      347.51      314.96     15.92 o 
   2   5   9      277.10      304.18     16.02 o 
 -10   6   9     2916.32     2892.77     89.77 o 
  -9   6   9      398.96      443.86     22.53 o 
  -8   6   9     1927.16     1918.07     42.92 o 
  -7   6   9     2703.71     2721.53     64.64 o 
  -6   6   9      650.70      687.67     20.92 o 
  -5   6   9      976.65      970.10     36.32 o 
  -4   6   9     1020.07     1065.79     33.05 o 
  -3   6   9       29.55       31.11      7.01 o 
  -2   6   9       90.65       98.03      9.70 o 
  -1   6   9      891.86      909.58     30.40 o 
   0   6   9      565.77      594.18     22.21 o 
   1   6   9      415.12      435.00     18.72 o 
  -9   7   9      242.74      226.94     15.81 o 
  -8   7   9       32.76       44.29      9.48 o 
  -7   7   9       11.92       16.45      6.98 o 
  -6   7   9     1524.57     1548.15     41.75 o 
  -5   7   9      230.58      232.90     12.83 o 
  -4   7   9     3948.98     3963.35     93.24 o 
  -3   7   9     1790.00     1752.81     46.69 o 
  -2   7   9      842.68      834.45     39.60 o 
  -1   7   9     3985.74     3816.86     94.65 o 
   0   7   9      279.16      276.20     17.55 o 
   1   7   9      463.56      476.16     20.03 o 
  -9   8   9      481.75      431.16     31.61 o 
  -8   8   9       60.57       91.95     17.89 o 
  -7   8   9       12.17       14.69      6.84 o 
  -6   8   9      680.46      701.82     29.08 o 
  -5   8   9        0.56       -5.29      6.31 o 
  -4   8   9       23.98       24.08      7.68 o 
  -3   8   9      197.18      201.63     12.36 o 
  -2   8   9       47.27       46.54      8.34 o 
  -1   8   9       30.07       33.45      7.89 o 
   0   8   9      149.34      148.73     18.50 o 
   1   8   9      443.95      433.46     19.02 o 
  -8   9   9       63.73       82.22     11.78 o 
  -7   9   9       40.68       44.44      9.49 o 
  -6   9   9      535.10      583.77     45.81 o 
  -5   9   9     2768.88     2764.28     68.14 o 
  -4   9   9     1224.42     1243.78     76.28 o 
  -3   9   9     2721.92     2651.91     74.20 o 
  -2   9   9     4360.24     4366.39    125.92 o 
  -1   9   9      399.92      391.78     17.56 o 
   0   9   9     1456.08     1386.91     40.21 o 
  -8  10   9      712.60      748.71     30.99 o 
  -7  10   9      208.73      224.45     13.28 o 
  -6  10   9      408.47      375.69     20.23 o 
  -5  10   9       53.90       64.39      9.55 o 
  -4  10   9      127.87      135.48     13.94 o 
  -3  10   9      426.97      412.36     17.94 o 
  -2  10   9       78.57      111.35     10.83 o 
  -1  10   9      100.15      120.07     11.18 o 
  -7  11   9        9.55       25.12      7.56 o 
  -6  11   9      465.08      464.55     19.23 o 
  -5  11   9      163.50      169.38     11.92 o 
  -4  11   9      716.35      708.98     24.90 o 
  -3  11   9     1595.70     1491.78     42.45 o 
  -2  11   9      381.04      381.42     17.57 o 
  -5  12   9      896.82      817.18     27.30 o 
  -4  12   9      457.63      437.74     18.95 o 
  -3  12   9      151.66      139.41     11.83 o 
  -9   0  10     1031.45     1094.90     58.44 o 
  -8   0  10     3805.27     3633.83    106.37 o 
  -7   0  10     1734.79     1837.93     59.45 o 
  -6   0  10     1017.32      984.59     37.10 o 
  -5   0  10     1717.33     1785.18     58.19 o 
  -4   0  10      345.02      358.99     19.95 o 
  -3   0  10       54.65       40.36     10.02 o 
  -2   0  10      292.56      320.64     19.02 o 
  -1   0  10     1226.58     1241.81     53.67 o 
   0   0  10      258.81      265.89     18.43 o 
  -9   1  10       65.22       92.41     13.07 o 
  -8   1  10      297.96      310.37     13.48 o 
  -7   1  10       19.15       34.59      7.92 o 
  -6   1  10       14.07        8.42      5.95 o 
  -5   1  10      424.97      452.11     15.85 o 
  -4   1  10      820.09      828.02     23.27 o 
  -3   1  10        1.83       -2.46      5.36 o 
  -2   1  10     1356.08     1358.93     33.61 o 
  -1   1  10       10.17        8.28      6.16 o 
   0   1  10       10.27        8.65      6.82 o 
  -9   2  10      423.99      432.07     22.76 o 
  -8   2  10      240.21      280.35     13.08 o 
  -7   2  10     4054.23     4075.89     93.48 o 
  -6   2  10      521.27      537.84     17.57 o 
  -5   2  10       51.09       51.09      7.34 o 
  -4   2  10      280.16      256.26     11.94 o 
  -3   2  10      421.82      468.92     16.50 o 
  -2   2  10       92.60      114.43      8.95 o 
  -1   2  10        1.67        1.30      5.93 o 
   0   2  10     2274.44     2347.80     60.94 o 
  -9   3  10      205.55      205.32     15.59 o 
  -8   3  10        1.94        3.17      6.28 o 
  -7   3  10      163.29      160.14     10.63 o 
  -6   3  10     2744.51     2961.31     98.52 o 
  -5   3  10      739.52      795.66     22.75 o 
  -4   3  10     2270.35     2332.05     51.49 o 
  -3   3  10     1961.13     2011.39     48.23 o 
  -2   3  10      838.99      852.17     27.80 o 
  -1   3  10     1613.74     1582.03     61.11 o 
   0   3  10      952.02      893.06     25.56 o 
  -8   4  10      473.88      484.38     16.62 o 
  -7   4  10        8.78        9.76      6.22 o 
  -6   4  10       93.53      103.69      9.15 o 
  -5   4  10        2.71        1.85      6.03 o 
  -4   4  10       19.53       17.58      6.83 o 
  -3   4  10      102.08      114.55      9.07 o 
  -2   4  10       82.91      101.11      9.00 o 
  -1   4  10       66.06       64.39      8.16 o 
  -8   5  10        9.46       22.02      6.41 o 
  -7   5  10      710.53      711.31     37.96 o 
  -6   5  10      765.30      812.48     23.01 o 
  -5   5  10     1970.98     2055.80     46.37 o 
  -4   5  10     2386.85     2387.78    110.35 o 
  -3   5  10     3122.30     3210.53     67.98 o 
  -2   5  10      682.60      700.09     26.14 o 
  -1   5  10     1017.97      948.67     31.03 o 
  -8   6  10      106.69      127.73      9.67 o 
  -7   6  10      391.92      395.21     14.83 o 
  -6   6  10      402.03      388.36     17.30 o 
  -5   6  10        2.47       -0.51      6.21 o 
  -4   6  10      291.06      270.37     14.84 o 
  -3   6  10       43.46       34.29      8.37 o 
  -2   6  10      315.52      321.64     19.91 o 
  -1   6  10       94.67      124.88     11.75 o 
  -7   7  10      156.62      175.51     11.93 o 
  -6   7  10       85.26       98.59     10.66 o 
  -5   7  10      672.85      717.36     25.12 o 
  -4   7  10      872.78      956.75     32.42 o 
  -3   7  10      192.33      210.18     16.79 o 
  -2   7  10      536.74      491.92     20.51 o 
  -6   8  10     1132.78     1153.34     52.01 o 
  -5   8  10      437.11      433.16     23.95 o 
  -4   8  10       28.56       16.59      7.68 o 
  -3   8  10       45.82       46.66      8.94 o 
  -5   1  11     1366.26     1410.23     35.30 o 
                                                 
